# Supplementary material for: Brain–phenotype models fail for individuals who defy sample stereotypes
Source: Nature. 2022 Aug 24;609(7925):109–18. doi: 10.1038/s41586-022-05118-w (PMC9433326; doi:10.1038/s41586-022-05118-w)
Supplement: Supplementary file 4 — Source Data Fig. 1 [file 41586_2022_5118_MOESM4_ESM.xlsx]

## Sheet: BNT
R1, low	Card, low	Eyes, low	gradCPT, low	Movies, low	nBack, low	SST, low	R2, low	GFC, low	R1, low perm	Card, low perm	Eyes, low perm	gradCPT, low perm	Movies, low perm	nBack, low perm	SST, low perm	R2, low perm	GFC, low perm	R1, high	Card, high	Eyes, high	gradCPT, high	Movies, high	nBack, high	SST, high	R2, high	GFC, high	R1, high perm	Card, high perm	Eyes, high perm	gradCPT, high perm	Movies, high perm	nBack, high perm	SST, high perm	R2, high perm	GFC, high perm
0.606557	0.442623	0.57377	0.557377	0.508197	0.655738	0.655738	0.508197	0.655738	0.344262	0.57377	0.360656	0.508197	0.393443	0.459016	0.459016	0.377049	0.409836	0.708333	0.75	0.708333	0.541667	0.583333	0.625	0.708333	0.708333	0.833333	0.583333	0.458333	0.541667	0.625	0.5	0.541667	0.291667	0.458333	0.583333
0.557377	0.459016	0.639344	0.606557	0.491803	0.622951	0.721311	0.557377	0.606557	0.491803	0.377049	0.327869	0.344262	0.377049	0.327869	0.393443	0.655738	0.245902	0.583333	0.75	0.75	0.708333	0.666667	0.75	0.791667	0.708333	0.75	0.541667	0.333333	0.541667	0.416667	0.416667	0.291667	0.166667	0.541667	0.208333
0.639344	0.606557	0.57377	0.639344	0.47541	0.704918	0.655738	0.442623	0.655738	0.459016	0.508197	0.57377	0.52459	0.442623	0.442623	0.377049	0.409836	0.459016	0.75	0.75	0.708333	0.708333	0.583333	0.625	0.541667	0.75	0.625	0.416667	0.708333	0.25	0.416667	0.666667	0.458333	0.5	0.541667	0.583333
0.622951	0.57377	0.590164	0.57377	0.42623	0.639344	0.606557	0.540984	0.672131	0.47541	0.672131	0.459016	0.590164	0.393443	0.52459	0.557377	0.491803	0.639344	0.583333	0.708333	0.625	0.75	0.666667	0.708333	0.75	0.708333	0.75	0.625	0.416667	0.708333	0.583333	0.541667	0.541667	0.541667	0.666667	0.625
0.590164	0.459016	0.606557	0.655738	0.459016	0.639344	0.639344	0.57377	0.655738	0.606557	0.540984	0.57377	0.622951	0.47541	0.409836	0.47541	0.459016	0.557377	0.583333	0.583333	0.791667	0.833333	0.708333	0.625	0.708333	0.666667	0.666667	0.333333	0.416667	0.541667	0.666667	0.583333	0.458333	0.5	0.541667	0.416667
0.590164	0.540984	0.557377	0.557377	0.459016	0.672131	0.590164	0.508197	0.590164	0.491803	0.377049	0.393443	0.57377	0.557377	0.639344	0.540984	0.409836	0.442623	0.583333	0.708333	0.625	0.708333	0.541667	0.625	0.666667	0.625	0.75	0.5	0.458333	0.5	0.458333	0.541667	0.416667	0.458333	0.5	0.458333
0.639344	0.590164	0.606557	0.557377	0.557377	0.639344	0.508197	0.47541	0.57377	0.47541	0.360656	0.557377	0.47541	0.47541	0.540984	0.508197	0.57377	0.606557	0.541667	0.583333	0.75	0.666667	0.458333	0.666667	0.708333	0.625	0.625	0.458333	0.208333	0.416667	0.458333	0.458333	0.666667	0.291667	0.416667	0.333333
0.606557	0.557377	0.57377	0.606557	0.459016	0.639344	0.540984	0.508197	0.606557	0.52459	0.508197	0.344262	0.508197	0.57377	0.57377	0.540984	0.52459	0.47541	0.541667	0.666667	0.541667	0.666667	0.625	0.666667	0.625	0.625	0.708333	0.541667	0.541667	0.416667	0.541667	0.708333	0.708333	0.5	0.5	0.541667
0.590164	0.47541	0.606557	0.52459	0.508197	0.655738	0.606557	0.557377	0.639344	0.606557	0.377049	0.57377	0.491803	0.540984	0.42623	0.47541	0.52459	0.409836	0.583333	0.666667	0.708333	0.625	0.541667	0.708333	0.666667	0.625	0.666667	0.416667	0.458333	0.375	0.5	0.5	0.458333	0.541667	0.666667	0.541667
0.57377	0.47541	0.590164	0.606557	0.42623	0.639344	0.639344	0.508197	0.606557	0.52459	0.540984	0.606557	0.52459	0.622951	0.606557	0.557377	0.557377	0.672131	0.583333	0.708333	0.666667	0.75	0.583333	0.666667	0.625	0.666667	0.583333	0.375	0.458333	0.541667	0.666667	0.583333	0.666667	0.541667	0.375	0.541667
0.52459	0.590164	0.606557	0.540984	0.540984	0.606557	0.557377	0.47541	0.606557	0.47541	0.377049	0.557377	0.442623	0.557377	0.409836	0.557377	0.360656	0.409836	0.625	0.583333	0.666667	0.75	0.625	0.666667	0.625	0.708333	0.666667	0.625	0.458333	0.416667	0.5	0.458333	0.375	0.458333	0.375	0.333333
0.590164	0.557377	0.622951	0.57377	0.508197	0.688525	0.540984	0.42623	0.557377	0.52459	0.52459	0.47541	0.47541	0.52459	0.590164	0.540984	0.442623	0.459016	0.708333	0.708333	0.625	0.625	0.708333	0.708333	0.666667	0.666667	0.625	0.5	0.291667	0.333333	0.541667	0.583333	0.375	0.541667	0.5	0.416667
0.622951	0.540984	0.622951	0.540984	0.52459	0.688525	0.442623	0.508197	0.590164	0.344262	0.327869	0.442623	0.508197	0.459016	0.540984	0.393443	0.442623	0.459016	0.625	0.625	0.666667	0.666667	0.625	0.666667	0.708333	0.458333	0.541667	0.333333	0.541667	0.416667	0.541667	0.583333	0.541667	0.5	0.541667	0.5
0.57377	0.557377	0.622951	0.639344	0.459016	0.672131	0.606557	0.442623	0.57377	0.360656	0.491803	0.459016	0.491803	0.52459	0.622951	0.57377	0.344262	0.42623	0.5	0.75	0.708333	0.791667	0.708333	0.666667	0.625	0.666667	0.708333	0.75	0.541667	0.5	0.416667	0.583333	0.416667	0.375	0.291667	0.5
0.655738	0.639344	0.606557	0.540984	0.491803	0.540984	0.622951	0.508197	0.639344	0.57377	0.311475	0.360656	0.409836	0.377049	0.540984	0.508197	0.508197	0.442623	0.583333	0.666667	0.625	0.666667	0.541667	0.666667	0.708333	0.583333	0.708333	0.333333	0.416667	0.583333	0.375	0.583333	0.583333	0.541667	0.208333	0.291667
0.52459	0.540984	0.590164	0.540984	0.47541	0.622951	0.57377	0.52459	0.622951	0.52459	0.491803	0.344262	0.393443	0.508197	0.47541	0.508197	0.52459	0.442623	0.583333	0.625	0.666667	0.75	0.625	0.666667	0.666667	0.708333	0.625	0.5	0.583333	0.541667	0.5	0.708333	0.375	0.625	0.5	0.458333
0.672131	0.540984	0.57377	0.57377	0.459016	0.57377	0.606557	0.491803	0.622951	0.606557	0.622951	0.57377	0.672131	0.540984	0.606557	0.540984	0.606557	0.672131	0.583333	0.708333	0.666667	0.791667	0.625	0.666667	0.666667	0.666667	0.583333	0.708333	0.625	0.666667	0.583333	0.625	0.541667	0.583333	0.416667	0.583333
0.557377	0.47541	0.606557	0.540984	0.508197	0.622951	0.52459	0.540984	0.606557	0.557377	0.606557	0.393443	0.442623	0.57377	0.57377	0.508197	0.47541	0.459016	0.583333	0.5	0.666667	0.625	0.583333	0.625	0.666667	0.625	0.666667	0.5	0.458333	0.541667	0.5	0.375	0.625	0.458333	0.5	0.416667
0.557377	0.540984	0.639344	0.57377	0.42623	0.688525	0.491803	0.508197	0.57377	0.557377	0.540984	0.606557	0.52459	0.47541	0.42623	0.377049	0.393443	0.491803	0.583333	0.625	0.625	0.583333	0.5	0.625	0.541667	0.666667	0.625	0.458333	0.458333	0.416667	0.416667	0.541667	0.25	0.333333	0.458333	0.416667
0.52459	0.508197	0.52459	0.52459	0.47541	0.672131	0.606557	0.508197	0.655738	0.540984	0.491803	0.327869	0.393443	0.508197	0.540984	0.442623	0.377049	0.360656	0.541667	0.708333	0.666667	0.666667	0.666667	0.625	0.666667	0.583333	0.666667	0.416667	0.5	0.416667	0.208333	0.416667	0.541667	0.583333	0.416667	0.291667
0.622951	0.622951	0.442623	0.655738	0.409836	0.606557	0.590164	0.442623	0.622951	0.409836	0.540984	0.442623	0.459016	0.491803	0.42623	0.442623	0.57377	0.540984	0.666667	0.583333	0.625	0.625	0.666667	0.708333	0.583333	0.666667	0.666667	0.416667	0.333333	0.708333	0.458333	0.666667	0.458333	0.541667	0.541667	0.375
0.672131	0.491803	0.639344	0.540984	0.442623	0.655738	0.590164	0.540984	0.590164	0.442623	0.57377	0.409836	0.508197	0.508197	0.491803	0.459016	0.688525	0.47541	0.666667	0.75	0.708333	0.708333	0.625	0.625	0.791667	0.625	0.583333	0.583333	0.5	0.458333	0.541667	0.666667	0.458333	0.375	0.5	0.416667
0.57377	0.57377	0.606557	0.540984	0.557377	0.688525	0.491803	0.590164	0.672131	0.508197	0.377049	0.491803	0.491803	0.442623	0.42623	0.47541	0.540984	0.409836	0.5	0.708333	0.625	0.708333	0.625	0.708333	0.75	0.583333	0.75	0.458333	0.333333	0.541667	0.5	0.375	0.458333	0.583333	0.416667	0.375
0.622951	0.540984	0.622951	0.655738	0.491803	0.655738	0.622951	0.491803	0.622951	0.377049	0.557377	0.540984	0.442623	0.606557	0.606557	0.47541	0.344262	0.42623	0.583333	0.708333	0.666667	0.708333	0.625	0.583333	0.625	0.625	0.541667	0.416667	0.75	0.541667	0.458333	0.541667	0.666667	0.541667	0.416667	0.583333
0.622951	0.47541	0.557377	0.622951	0.508197	0.672131	0.508197	0.52459	0.590164	0.508197	0.606557	0.606557	0.491803	0.540984	0.344262	0.47541	0.47541	0.52459	0.541667	0.625	0.708333	0.666667	0.75	0.75	0.666667	0.625	0.625	0.5	0.625	0.625	0.541667	0.333333	0.625	0.666667	0.416667	0.583333
0.52459	0.557377	0.508197	0.590164	0.491803	0.639344	0.508197	0.540984	0.639344	0.508197	0.47541	0.459016	0.47541	0.52459	0.344262	0.377049	0.377049	0.409836	0.583333	0.625	0.708333	0.583333	0.625	0.666667	0.708333	0.583333	0.708333	0.583333	0.625	0.708333	0.5	0.541667	0.5	0.5	0.5	0.625
0.606557	0.459016	0.655738	0.606557	0.393443	0.655738	0.688525	0.491803	0.622951	0.409836	0.606557	0.508197	0.459016	0.360656	0.606557	0.557377	0.344262	0.393443	0.666667	0.708333	0.75	0.708333	0.5	0.625	0.791667	0.625	0.666667	0.375	0.541667	0.541667	0.583333	0.541667	0.541667	0.25	0.416667	0.416667
0.672131	0.52459	0.622951	0.540984	0.409836	0.606557	0.639344	0.47541	0.590164	0.491803	0.52459	0.606557	0.42623	0.42623	0.442623	0.42623	0.508197	0.42623	0.583333	0.708333	0.666667	0.666667	0.541667	0.708333	0.625	0.541667	0.541667	0.583333	0.333333	0.375	0.333333	0.458333	0.5	0.541667	0.416667	0.458333
0.622951	0.557377	0.57377	0.540984	0.508197	0.639344	0.606557	0.57377	0.622951	0.442623	0.42623	0.655738	0.557377	0.508197	0.42623	0.377049	0.459016	0.442623	0.583333	0.541667	0.666667	0.666667	0.5	0.708333	0.666667	0.541667	0.541667	0.583333	0.583333	0.416667	0.583333	0.458333	0.416667	0.583333	0.416667	0.5
0.622951	0.557377	0.57377	0.57377	0.459016	0.655738	0.557377	0.491803	0.672131	0.52459	0.655738	0.540984	0.557377	0.491803	0.557377	0.590164	0.442623	0.508197	0.666667	0.708333	0.583333	0.708333	0.583333	0.708333	0.708333	0.666667	0.583333	0.416667	0.583333	0.625	0.5	0.583333	0.458333	0.583333	0.625	0.583333
0.672131	0.459016	0.540984	0.557377	0.540984	0.590164	0.52459	0.47541	0.672131	0.459016	0.442623	0.688525	0.52459	0.508197	0.491803	0.442623	0.360656	0.508197	0.458333	0.625	0.666667	0.583333	0.5	0.666667	0.625	0.541667	0.708333	0.5	0.291667	0.25	0.583333	0.541667	0.375	0.25	0.5	0.458333
0.57377	0.606557	0.540984	0.590164	0.295082	0.639344	0.655738	0.491803	0.606557	0.491803	0.622951	0.459016	0.491803	0.557377	0.590164	0.327869	0.459016	0.47541	0.583333	0.666667	0.625	0.75	0.75	0.541667	0.541667	0.625	0.666667	0.666667	0.666667	0.625	0.583333	0.416667	0.625	0.458333	0.541667	0.583333
0.557377	0.57377	0.57377	0.540984	0.508197	0.672131	0.606557	0.442623	0.639344	0.442623	0.393443	0.442623	0.42623	0.47541	0.327869	0.459016	0.557377	0.491803	0.666667	0.666667	0.625	0.75	0.583333	0.666667	0.625	0.666667	0.583333	0.375	0.625	0.416667	0.583333	0.625	0.666667	0.5	0.541667	0.458333
0.655738	0.57377	0.57377	0.508197	0.508197	0.688525	0.590164	0.540984	0.590164	0.557377	0.57377	0.52459	0.409836	0.52459	0.57377	0.52459	0.672131	0.52459	0.666667	0.625	0.625	0.666667	0.666667	0.666667	0.625	0.625	0.625	0.458333	0.583333	0.416667	0.541667	0.666667	0.666667	0.583333	0.541667	0.625
0.622951	0.57377	0.622951	0.57377	0.491803	0.622951	0.540984	0.42623	0.622951	0.42623	0.557377	0.540984	0.540984	0.721311	0.409836	0.590164	0.52459	0.540984	0.541667	0.75	0.625	0.625	0.583333	0.708333	0.75	0.666667	0.75	0.333333	0.666667	0.5	0.416667	0.5	0.708333	0.458333	0.625	0.541667
0.606557	0.590164	0.52459	0.590164	0.47541	0.688525	0.639344	0.47541	0.557377	0.42623	0.442623	0.508197	0.557377	0.57377	0.47541	0.459016	0.442623	0.47541	0.541667	0.75	0.708333	0.708333	0.708333	0.625	0.625	0.666667	0.541667	0.583333	0.541667	0.333333	0.625	0.416667	0.5	0.583333	0.666667	0.583333
0.672131	0.508197	0.57377	0.622951	0.459016	0.672131	0.540984	0.540984	0.57377	0.52459	0.557377	0.655738	0.508197	0.52459	0.540984	0.590164	0.688525	0.655738	0.458333	0.708333	0.708333	0.791667	0.5	0.666667	0.666667	0.583333	0.666667	0.5	0.5	0.625	0.583333	0.458333	0.583333	0.583333	0.416667	0.625
0.590164	0.606557	0.540984	0.606557	0.459016	0.672131	0.57377	0.52459	0.590164	0.508197	0.606557	0.491803	0.57377	0.508197	0.57377	0.57377	0.52459	0.622951	0.541667	0.708333	0.666667	0.666667	0.625	0.666667	0.625	0.666667	0.541667	0.541667	0.583333	0.458333	0.541667	0.541667	0.583333	0.666667	0.416667	0.708333
0.57377	0.557377	0.639344	0.540984	0.459016	0.622951	0.557377	0.459016	0.622951	0.377049	0.508197	0.52459	0.47541	0.540984	0.42623	0.377049	0.52459	0.557377	0.583333	0.5	0.625	0.708333	0.583333	0.666667	0.75	0.666667	0.625	0.5	0.375	0.416667	0.333333	0.625	0.458333	0.583333	0.541667	0.5
0.557377	0.508197	0.622951	0.655738	0.393443	0.655738	0.508197	0.47541	0.622951	0.47541	0.52459	0.540984	0.442623	0.508197	0.557377	0.57377	0.47541	0.508197	0.5	0.75	0.625	0.625	0.458333	0.666667	0.791667	0.708333	0.541667	0.541667	0.333333	0.583333	0.583333	0.416667	0.583333	0.458333	0.25	0.541667
0.57377	0.557377	0.622951	0.557377	0.47541	0.622951	0.639344	0.557377	0.606557	0.393443	0.606557	0.442623	0.47541	0.47541	0.606557	0.52459	0.622951	0.57377	0.583333	0.708333	0.625	0.791667	0.583333	0.791667	0.666667	0.541667	0.5	0.541667	0.541667	0.666667	0.666667	0.458333	0.625	0.583333	0.541667	0.416667
0.606557	0.57377	0.52459	0.557377	0.442623	0.606557	0.540984	0.491803	0.622951	0.557377	0.590164	0.508197	0.540984	0.409836	0.491803	0.557377	0.52459	0.590164	0.625	0.625	0.666667	0.833333	0.583333	0.75	0.75	0.625	0.625	0.458333	0.666667	0.583333	0.375	0.375	0.583333	0.541667	0.375	0.375
0.655738	0.590164	0.606557	0.590164	0.557377	0.672131	0.557377	0.52459	0.655738	0.47541	0.655738	0.639344	0.52459	0.540984	0.622951	0.655738	0.508197	0.52459	0.541667	0.708333	0.625	0.625	0.583333	0.666667	0.458333	0.583333	0.583333	0.5	0.458333	0.5	0.666667	0.625	0.333333	0.416667	0.583333	0.583333
0.557377	0.52459	0.639344	0.606557	0.57377	0.622951	0.655738	0.606557	0.639344	0.590164	0.704918	0.442623	0.409836	0.47541	0.52459	0.540984	0.459016	0.52459	0.583333	0.625	0.666667	0.625	0.5	0.625	0.625	0.708333	0.666667	0.541667	0.583333	0.5	0.583333	0.541667	0.375	0.375	0.583333	0.583333
0.639344	0.540984	0.622951	0.52459	0.508197	0.590164	0.42623	0.47541	0.606557	0.42623	0.557377	0.540984	0.52459	0.409836	0.57377	0.508197	0.606557	0.508197	0.666667	0.833333	0.75	0.666667	0.541667	0.75	0.625	0.666667	0.708333	0.5	0.666667	0.625	0.416667	0.375	0.416667	0.5	0.541667	0.541667
0.590164	0.47541	0.540984	0.540984	0.491803	0.655738	0.540984	0.52459	0.606557	0.590164	0.491803	0.540984	0.508197	0.47541	0.442623	0.639344	0.606557	0.47541	0.5	0.708333	0.666667	0.708333	0.625	0.666667	0.666667	0.666667	0.666667	0.541667	0.625	0.375	0.541667	0.708333	0.666667	0.375	0.375	0.625
0.622951	0.590164	0.672131	0.639344	0.557377	0.622951	0.540984	0.508197	0.606557	0.540984	0.42623	0.52459	0.52459	0.42623	0.540984	0.540984	0.47541	0.442623	0.583333	0.75	0.666667	0.666667	0.458333	0.708333	0.708333	0.625	0.625	0.583333	0.416667	0.458333	0.541667	0.541667	0.458333	0.5	0.583333	0.583333
0.672131	0.52459	0.590164	0.622951	0.52459	0.704918	0.639344	0.508197	0.606557	0.606557	0.590164	0.557377	0.52459	0.47541	0.47541	0.47541	0.508197	0.622951	0.541667	0.708333	0.75	0.625	0.5	0.666667	0.625	0.666667	0.583333	0.333333	0.5	0.416667	0.541667	0.5	0.5	0.5	0.583333	0.458333
0.590164	0.47541	0.491803	0.47541	0.42623	0.639344	0.639344	0.459016	0.639344	0.52459	0.639344	0.491803	0.57377	0.622951	0.409836	0.590164	0.47541	0.57377	0.375	0.833333	0.583333	0.625	0.625	0.625	0.708333	0.666667	0.708333	0.791667	0.583333	0.666667	0.541667	0.541667	0.666667	0.708333	0.708333	0.708333
0.639344	0.590164	0.57377	0.52459	0.442623	0.622951	0.590164	0.508197	0.655738	0.540984	0.442623	0.42623	0.606557	0.540984	0.459016	0.508197	0.606557	0.606557	0.625	0.75	0.75	0.666667	0.666667	0.708333	0.75	0.583333	0.666667	0.583333	0.583333	0.291667	0.5	0.541667	0.5	0.5	0.458333	0.416667
0.672131	0.622951	0.557377	0.557377	0.491803	0.622951	0.57377	0.459016	0.590164	0.590164	0.459016	0.606557	0.52459	0.409836	0.557377	0.57377	0.508197	0.508197	0.541667	0.625	0.625	0.666667	0.5	0.708333	0.625	0.75	0.666667	0.5	0.541667	0.5	0.541667	0.416667	0.458333	0.708333	0.416667	0.583333
0.655738	0.491803	0.540984	0.655738	0.393443	0.688525	0.622951	0.442623	0.672131	0.52459	0.377049	0.540984	0.540984	0.639344	0.57377	0.57377	0.57377	0.508197	0.541667	0.625	0.625	0.875	0.583333	0.708333	0.5	0.625	0.625	0.5	0.333333	0.375	0.666667	0.416667	0.416667	0.625	0.541667	0.375
0.606557	0.491803	0.57377	0.606557	0.491803	0.721311	0.508197	0.47541	0.622951	0.459016	0.540984	0.42623	0.508197	0.393443	0.52459	0.557377	0.508197	0.57377	0.666667	0.666667	0.625	0.75	0.416667	0.666667	0.666667	0.708333	0.708333	0.458333	0.583333	0.5	0.333333	0.583333	0.333333	0.375	0.416667	0.333333
0.590164	0.57377	0.57377	0.57377	0.47541	0.590164	0.655738	0.47541	0.557377	0.47541	0.344262	0.540984	0.47541	0.508197	0.459016	0.459016	0.557377	0.360656	0.541667	0.666667	0.75	0.666667	0.541667	0.666667	0.625	0.625	0.708333	0.375	0.416667	0.708333	0.458333	0.416667	0.458333	0.416667	0.416667	0.458333
0.540984	0.557377	0.639344	0.52459	0.442623	0.721311	0.540984	0.557377	0.590164	0.52459	0.52459	0.442623	0.557377	0.393443	0.508197	0.540984	0.459016	0.557377	0.541667	0.791667	0.625	0.666667	0.625	0.666667	0.75	0.583333	0.666667	0.458333	0.625	0.583333	0.458333	0.375	0.583333	0.583333	0.75	0.625
0.606557	0.57377	0.52459	0.622951	0.508197	0.655738	0.557377	0.47541	0.590164	0.540984	0.360656	0.393443	0.442623	0.47541	0.360656	0.47541	0.47541	0.344262	0.625	0.666667	0.791667	0.583333	0.5	0.666667	0.708333	0.625	0.708333	0.458333	0.333333	0.375	0.75	0.666667	0.333333	0.625	0.583333	0.541667
0.540984	0.57377	0.590164	0.606557	0.459016	0.688525	0.57377	0.42623	0.622951	0.52459	0.57377	0.540984	0.52459	0.47541	0.508197	0.557377	0.508197	0.491803	0.666667	0.708333	0.708333	0.5	0.75	0.625	0.625	0.625	0.583333	0.583333	0.541667	0.666667	0.583333	0.416667	0.416667	0.583333	0.666667	0.583333
0.606557	0.508197	0.557377	0.57377	0.52459	0.639344	0.540984	0.508197	0.557377	0.540984	0.442623	0.42623	0.57377	0.52459	0.459016	0.360656	0.344262	0.409836	0.625	0.625	0.666667	0.75	0.541667	0.625	0.708333	0.5	0.625	0.708333	0.458333	0.583333	0.708333	0.541667	0.5	0.666667	0.625	0.583333
0.590164	0.57377	0.52459	0.590164	0.491803	0.622951	0.52459	0.491803	0.557377	0.442623	0.622951	0.52459	0.540984	0.491803	0.540984	0.47541	0.540984	0.606557	0.625	0.666667	0.625	0.625	0.5	0.625	0.541667	0.583333	0.666667	0.458333	0.625	0.75	0.5	0.5	0.583333	0.666667	0.458333	0.583333
0.639344	0.491803	0.622951	0.606557	0.508197	0.655738	0.540984	0.360656	0.688525	0.590164	0.393443	0.459016	0.47541	0.42623	0.622951	0.344262	0.540984	0.491803	0.708333	0.708333	0.666667	0.75	0.666667	0.666667	0.666667	0.666667	0.583333	0.625	0.458333	0.416667	0.5	0.5	0.625	0.583333	0.291667	0.541667
0.57377	0.540984	0.655738	0.606557	0.491803	0.57377	0.606557	0.47541	0.655738	0.57377	0.52459	0.344262	0.590164	0.540984	0.508197	0.606557	0.540984	0.540984	0.5	0.541667	0.75	0.666667	0.541667	0.666667	0.75	0.666667	0.625	0.458333	0.666667	0.708333	0.625	0.458333	0.708333	0.583333	0.416667	0.625
0.57377	0.47541	0.606557	0.557377	0.672131	0.639344	0.442623	0.557377	0.639344	0.491803	0.57377	0.393443	0.606557	0.377049	0.688525	0.442623	0.491803	0.508197	0.541667	0.583333	0.583333	0.75	0.583333	0.625	0.708333	0.666667	0.666667	0.416667	0.25	0.458333	0.541667	0.333333	0.583333	0.458333	0.5	0.666667
0.590164	0.52459	0.590164	0.622951	0.508197	0.672131	0.606557	0.52459	0.540984	0.409836	0.47541	0.377049	0.393443	0.52459	0.393443	0.442623	0.52459	0.442623	0.625	0.833333	0.666667	0.708333	0.541667	0.625	0.541667	0.583333	0.541667	0.458333	0.291667	0.5	0.5	0.541667	0.583333	0.541667	0.458333	0.541667
0.57377	0.52459	0.639344	0.57377	0.491803	0.606557	0.622951	0.508197	0.655738	0.52459	0.540984	0.344262	0.459016	0.42623	0.377049	0.639344	0.42623	0.442623	0.541667	0.583333	0.75	0.791667	0.541667	0.666667	0.708333	0.708333	0.666667	0.5	0.375	0.583333	0.375	0.5	0.333333	0.583333	0.625	0.416667
0.606557	0.52459	0.557377	0.590164	0.47541	0.655738	0.57377	0.557377	0.57377	0.52459	0.459016	0.540984	0.47541	0.393443	0.47541	0.47541	0.52459	0.295082	0.625	0.708333	0.666667	0.666667	0.583333	0.708333	0.666667	0.583333	0.666667	0.458333	0.416667	0.458333	0.5	0.583333	0.375	0.5	0.375	0.458333
0.622951	0.508197	0.557377	0.590164	0.409836	0.57377	0.590164	0.47541	0.590164	0.360656	0.409836	0.590164	0.409836	0.622951	0.459016	0.393443	0.459016	0.52459	0.583333	0.541667	0.625	0.708333	0.458333	0.666667	0.75	0.666667	0.625	0.5	0.666667	0.416667	0.583333	0.583333	0.583333	0.375	0.458333	0.625
0.639344	0.52459	0.557377	0.606557	0.52459	0.639344	0.557377	0.540984	0.639344	0.606557	0.52459	0.721311	0.508197	0.42623	0.606557	0.590164	0.459016	0.606557	0.583333	0.708333	0.666667	0.708333	0.625	0.708333	0.791667	0.625	0.708333	0.666667	0.583333	0.5	0.666667	0.583333	0.458333	0.666667	0.541667	0.625
0.57377	0.491803	0.57377	0.57377	0.459016	0.622951	0.590164	0.442623	0.557377	0.590164	0.557377	0.459016	0.508197	0.639344	0.639344	0.590164	0.459016	0.622951	0.583333	0.75	0.75	0.708333	0.583333	0.666667	0.708333	0.625	0.791667	0.708333	0.583333	0.541667	0.625	0.708333	0.583333	0.666667	0.625	0.75
0.491803	0.606557	0.540984	0.557377	0.409836	0.639344	0.590164	0.557377	0.655738	0.590164	0.52459	0.409836	0.491803	0.409836	0.622951	0.42623	0.590164	0.52459	0.708333	0.666667	0.625	0.708333	0.541667	0.666667	0.625	0.541667	0.583333	0.625	0.708333	0.5	0.583333	0.458333	0.458333	0.666667	0.666667	0.375
0.540984	0.606557	0.639344	0.590164	0.491803	0.655738	0.590164	0.491803	0.639344	0.508197	0.606557	0.590164	0.557377	0.590164	0.491803	0.442623	0.459016	0.557377	0.708333	0.708333	0.708333	0.666667	0.541667	0.625	0.625	0.708333	0.5	0.541667	0.458333	0.416667	0.291667	0.416667	0.791667	0.333333	0.458333	0.333333
0.57377	0.508197	0.639344	0.491803	0.42623	0.672131	0.57377	0.508197	0.655738	0.557377	0.42623	0.540984	0.57377	0.491803	0.459016	0.491803	0.655738	0.557377	0.625	0.625	0.666667	0.625	0.583333	0.666667	0.666667	0.708333	0.708333	0.666667	0.541667	0.5	0.583333	0.541667	0.583333	0.5	0.458333	0.666667
0.639344	0.57377	0.57377	0.57377	0.409836	0.639344	0.57377	0.491803	0.557377	0.442623	0.57377	0.557377	0.393443	0.622951	0.557377	0.459016	0.278689	0.377049	0.541667	0.666667	0.541667	0.666667	0.583333	0.666667	0.791667	0.583333	0.666667	0.416667	0.625	0.625	0.5	0.416667	0.5	0.375	0.416667	0.583333
0.672131	0.57377	0.606557	0.57377	0.491803	0.622951	0.557377	0.590164	0.639344	0.639344	0.57377	0.540984	0.639344	0.57377	0.540984	0.672131	0.606557	0.606557	0.541667	0.666667	0.541667	0.541667	0.666667	0.666667	0.666667	0.666667	0.458333	0.625	0.666667	0.416667	0.666667	0.5	0.458333	0.625	0.333333	0.541667
0.639344	0.508197	0.606557	0.57377	0.491803	0.655738	0.57377	0.47541	0.590164	0.47541	0.491803	0.42623	0.655738	0.540984	0.52459	0.57377	0.590164	0.52459	0.583333	0.75	0.625	0.666667	0.5	0.666667	0.541667	0.583333	0.625	0.625	0.458333	0.541667	0.375	0.583333	0.541667	0.5	0.458333	0.5
0.606557	0.442623	0.590164	0.491803	0.508197	0.639344	0.57377	0.459016	0.590164	0.459016	0.52459	0.57377	0.491803	0.57377	0.442623	0.508197	0.491803	0.442623	0.625	0.75	0.583333	0.75	0.583333	0.666667	0.708333	0.666667	0.666667	0.416667	0.541667	0.541667	0.583333	0.583333	0.625	0.375	0.583333	0.583333
0.557377	0.606557	0.52459	0.52459	0.442623	0.639344	0.540984	0.491803	0.655738	0.459016	0.590164	0.52459	0.557377	0.52459	0.57377	0.639344	0.557377	0.606557	0.5	0.75	0.666667	0.666667	0.583333	0.708333	0.5	0.708333	0.541667	0.416667	0.5	0.375	0.583333	0.541667	0.5	0.541667	0.458333	0.458333
0.459016	0.52459	0.590164	0.606557	0.42623	0.655738	0.540984	0.459016	0.639344	0.47541	0.491803	0.57377	0.47541	0.491803	0.52459	0.377049	0.459016	0.590164	0.541667	0.625	0.708333	0.75	0.708333	0.75	0.75	0.625	0.625	0.458333	0.333333	0.458333	0.416667	0.541667	0.291667	0.375	0.583333	0.416667
0.655738	0.590164	0.606557	0.540984	0.57377	0.622951	0.622951	0.47541	0.606557	0.459016	0.459016	0.491803	0.508197	0.52459	0.508197	0.327869	0.47541	0.52459	0.541667	0.708333	0.583333	0.708333	0.75	0.666667	0.583333	0.625	0.583333	0.416667	0.416667	0.5	0.541667	0.416667	0.416667	0.625	0.5	0.375
0.622951	0.557377	0.590164	0.606557	0.491803	0.655738	0.557377	0.52459	0.622951	0.442623	0.47541	0.540984	0.672131	0.508197	0.540984	0.540984	0.622951	0.606557	0.666667	0.583333	0.625	0.708333	0.583333	0.75	0.666667	0.625	0.666667	0.666667	0.583333	0.708333	0.666667	0.541667	0.583333	0.458333	0.791667	0.541667
0.622951	0.491803	0.557377	0.540984	0.47541	0.688525	0.57377	0.491803	0.655738	0.344262	0.557377	0.47541	0.442623	0.47541	0.508197	0.622951	0.491803	0.590164	0.625	0.583333	0.583333	0.666667	0.625	0.625	0.458333	0.666667	0.666667	0.5	0.458333	0.625	0.5	0.541667	0.541667	0.583333	0.541667	0.583333
0.622951	0.557377	0.606557	0.540984	0.47541	0.672131	0.540984	0.47541	0.606557	0.52459	0.540984	0.540984	0.491803	0.491803	0.409836	0.47541	0.42623	0.540984	0.75	0.666667	0.708333	0.75	0.583333	0.708333	0.791667	0.541667	0.625	0.541667	0.541667	0.416667	0.416667	0.458333	0.458333	0.458333	0.5	0.458333
0.622951	0.606557	0.540984	0.540984	0.42623	0.672131	0.508197	0.491803	0.606557	0.295082	0.42623	0.47541	0.459016	0.459016	0.52459	0.459016	0.52459	0.540984	0.541667	0.791667	0.791667	0.708333	0.458333	0.708333	0.666667	0.666667	0.666667	0.5	0.375	0.375	0.458333	0.625	0.541667	0.583333	0.458333	0.5
0.57377	0.52459	0.508197	0.606557	0.52459	0.655738	0.590164	0.442623	0.704918	0.491803	0.409836	0.508197	0.409836	0.508197	0.459016	0.47541	0.393443	0.409836	0.666667	0.625	0.666667	0.75	0.458333	0.625	0.625	0.583333	0.625	0.583333	0.458333	0.541667	0.375	0.458333	0.416667	0.375	0.583333	0.333333
0.639344	0.52459	0.606557	0.540984	0.409836	0.622951	0.622951	0.540984	0.655738	0.639344	0.655738	0.557377	0.52459	0.606557	0.491803	0.540984	0.57377	0.672131	0.541667	0.708333	0.666667	0.75	0.625	0.708333	0.666667	0.708333	0.75	0.458333	0.625	0.541667	0.5	0.5	0.666667	0.375	0.625	0.541667
0.655738	0.47541	0.606557	0.590164	0.508197	0.606557	0.590164	0.540984	0.57377	0.393443	0.393443	0.327869	0.393443	0.393443	0.459016	0.459016	0.409836	0.229508	0.5	0.625	0.625	0.708333	0.541667	0.708333	0.708333	0.666667	0.625	0.416667	0.416667	0.666667	0.375	0.375	0.375	0.583333	0.541667	0.708333
0.590164	0.557377	0.540984	0.57377	0.491803	0.639344	0.622951	0.459016	0.655738	0.52459	0.606557	0.557377	0.52459	0.508197	0.540984	0.442623	0.459016	0.47541	0.583333	0.541667	0.625	0.666667	0.583333	0.708333	0.708333	0.583333	0.583333	0.583333	0.333333	0.541667	0.458333	0.375	0.5	0.5	0.375	0.625
0.52459	0.491803	0.557377	0.590164	0.42623	0.606557	0.57377	0.639344	0.622951	0.42623	0.47541	0.442623	0.409836	0.57377	0.52459	0.672131	0.42623	0.590164	0.666667	0.583333	0.666667	0.791667	0.541667	0.75	0.666667	0.791667	0.666667	0.625	0.583333	0.625	0.541667	0.75	0.416667	0.625	0.5	0.5
0.639344	0.52459	0.590164	0.590164	0.491803	0.606557	0.57377	0.442623	0.590164	0.47541	0.409836	0.557377	0.557377	0.459016	0.622951	0.557377	0.557377	0.508197	0.625	0.666667	0.666667	0.708333	0.5	0.708333	0.708333	0.625	0.625	0.541667	0.333333	0.375	0.375	0.5	0.625	0.416667	0.5	0.5
0.590164	0.57377	0.639344	0.52459	0.508197	0.639344	0.622951	0.442623	0.606557	0.508197	0.491803	0.491803	0.42623	0.655738	0.327869	0.42623	0.47541	0.540984	0.5	0.583333	0.625	0.75	0.625	0.625	0.75	0.708333	0.625	0.5	0.5	0.5	0.375	0.375	0.458333	0.416667	0.5	0.416667
0.639344	0.491803	0.540984	0.508197	0.393443	0.622951	0.52459	0.491803	0.721311	0.557377	0.590164	0.459016	0.508197	0.360656	0.393443	0.42623	0.47541	0.377049	0.5	0.708333	0.875	0.708333	0.708333	0.666667	0.833333	0.666667	0.583333	0.375	0.5	0.458333	0.583333	0.583333	0.458333	0.333333	0.375	0.416667
0.508197	0.557377	0.622951	0.622951	0.52459	0.672131	0.540984	0.52459	0.590164	0.557377	0.393443	0.491803	0.47541	0.459016	0.459016	0.442623	0.52459	0.47541	0.541667	0.666667	0.708333	0.666667	0.5	0.625	0.75	0.625	0.625	0.416667	0.458333	0.541667	0.5	0.375	0.375	0.458333	0.416667	0.583333
0.606557	0.540984	0.57377	0.557377	0.47541	0.639344	0.606557	0.540984	0.57377	0.491803	0.540984	0.311475	0.540984	0.622951	0.57377	0.42623	0.491803	0.459016	0.708333	0.75	0.583333	0.583333	0.583333	0.625	0.625	0.666667	0.583333	0.5	0.541667	0.625	0.583333	0.541667	0.708333	0.5	0.458333	0.625
0.540984	0.622951	0.540984	0.639344	0.442623	0.655738	0.57377	0.508197	0.590164	0.409836	0.42623	0.639344	0.459016	0.57377	0.655738	0.57377	0.508197	0.540984	0.625	0.708333	0.625	0.625	0.708333	0.708333	0.625	0.666667	0.666667	0.375	0.416667	0.5	0.583333	0.541667	0.583333	0.75	0.541667	0.416667
0.540984	0.606557	0.557377	0.590164	0.508197	0.672131	0.540984	0.491803	0.590164	0.47541	0.622951	0.442623	0.508197	0.491803	0.442623	0.57377	0.57377	0.557377	0.583333	0.708333	0.666667	0.708333	0.583333	0.708333	0.75	0.75	0.666667	0.583333	0.333333	0.458333	0.333333	0.5	0.541667	0.375	0.333333	0.375
0.639344	0.622951	0.606557	0.52459	0.409836	0.655738	0.622951	0.508197	0.639344	0.508197	0.52459	0.409836	0.508197	0.704918	0.52459	0.57377	0.590164	0.409836	0.583333	0.75	0.583333	0.666667	0.416667	0.666667	0.708333	0.625	0.666667	0.5	0.5	0.541667	0.5	0.666667	0.541667	0.583333	0.416667	0.375
0.622951	0.47541	0.57377	0.557377	0.508197	0.639344	0.540984	0.52459	0.622951	0.442623	0.409836	0.409836	0.491803	0.540984	0.540984	0.47541	0.442623	0.459016	0.583333	0.666667	0.666667	0.666667	0.666667	0.666667	0.833333	0.625	0.666667	0.458333	0.666667	0.416667	0.541667	0.541667	0.333333	0.416667	0.458333	0.375
0.590164	0.540984	0.540984	0.557377	0.57377	0.590164	0.52459	0.540984	0.704918	0.557377	0.540984	0.606557	0.606557	0.540984	0.459016	0.590164	0.508197	0.672131	0.625	0.666667	0.666667	0.708333	0.583333	0.708333	0.625	0.625	0.625	0.458333	0.583333	0.541667	0.541667	0.666667	0.666667	0.583333	0.458333	0.583333
0.57377	0.52459	0.590164	0.688525	0.491803	0.557377	0.557377	0.606557	0.622951	0.442623	0.540984	0.377049	0.344262	0.491803	0.508197	0.459016	0.52459	0.491803	0.583333	0.791667	0.666667	0.708333	0.666667	0.708333	0.625	0.666667	0.666667	0.375	0.375	0.75	0.416667	0.541667	0.666667	0.375	0.583333	0.583333
0.606557	0.491803	0.52459	0.639344	0.409836	0.606557	0.590164	0.540984	0.557377	0.393443	0.42623	0.590164	0.327869	0.42623	0.540984	0.491803	0.42623	0.508197	0.541667	0.541667	0.708333	0.708333	0.541667	0.708333	0.666667	0.666667	0.625	0.375	0.625	0.5	0.583333	0.416667	0.791667	0.5	0.5	0.5
0.639344	0.540984	0.590164	0.622951	0.442623	0.672131	0.508197	0.442623	0.590164	0.47541	0.459016	0.393443	0.508197	0.442623	0.377049	0.42623	0.508197	0.491803	0.666667	0.666667	0.708333	0.708333	0.583333	0.708333	0.625	0.625	0.583333	0.666667	0.583333	0.625	0.541667	0.291667	0.666667	0.666667	0.583333	0.666667

## Sheet: WRAT
R1, low	Card, low	Eyes, low	gradCPT, low	Movies, low	nBack, low	SST, low	R2, low	GFC, low	R1, low perm	Card, low perm	Eyes, low perm	gradCPT, low perm	Movies, low perm	nBack, low perm	SST, low perm	R2, low perm	GFC, low perm	R1, high	Card, high	Eyes, high	gradCPT, high	Movies, high	nBack, high	SST, high	R2, high	GFC, high	R1, high perm	Card, high perm	Eyes, high perm	gradCPT, high perm	Movies, high perm	nBack, high perm	SST, high perm	R2, high perm	GFC, high perm
0.666667	0.757576	0.69697	0.606061	0.727273	0.636364	0.636364	0.727273	0.69697	0.515152	0.515152	0.454545	0.606061	0.575758	0.424242	0.575758	0.575758	0.515152	0.533333	0.666667	0.653333	0.613333	0.693333	0.56	0.653333	0.653333	0.68	0.453333	0.546667	0.533333	0.426667	0.693333	0.6	0.573333	0.493333	0.586667
0.636364	0.727273	0.727273	0.636364	0.787879	0.636364	0.575758	0.69697	0.69697	0.333333	0.515152	0.606061	0.515152	0.545455	0.484848	0.484848	0.545455	0.424242	0.546667	0.68	0.546667	0.626667	0.68	0.573333	0.653333	0.693333	0.653333	0.506667	0.52	0.493333	0.493333	0.506667	0.346667	0.533333	0.6	0.493333
0.666667	0.787879	0.69697	0.606061	0.757576	0.636364	0.727273	0.69697	0.636364	0.424242	0.575758	0.424242	0.545455	0.515152	0.515152	0.606061	0.515152	0.545455	0.613333	0.653333	0.653333	0.64	0.68	0.6	0.653333	0.626667	0.64	0.44	0.466667	0.466667	0.653333	0.613333	0.4	0.533333	0.586667	0.506667
0.69697	0.727273	0.606061	0.666667	0.69697	0.636364	0.636364	0.69697	0.636364	0.575758	0.515152	0.666667	0.575758	0.575758	0.636364	0.606061	0.484848	0.69697	0.48	0.666667	0.626667	0.64	0.693333	0.626667	0.693333	0.64	0.626667	0.586667	0.52	0.44	0.653333	0.573333	0.6	0.573333	0.613333	0.6
0.666667	0.69697	0.69697	0.606061	0.757576	0.666667	0.636364	0.69697	0.69697	0.515152	0.424242	0.424242	0.393939	0.636364	0.393939	0.515152	0.515152	0.575758	0.546667	0.72	0.586667	0.6	0.706667	0.56	0.653333	0.706667	0.693333	0.52	0.613333	0.6	0.466667	0.413333	0.533333	0.48	0.493333	0.546667
0.666667	0.666667	0.575758	0.69697	0.666667	0.69697	0.666667	0.666667	0.69697	0.424242	0.606061	0.363636	0.454545	0.484848	0.454545	0.575758	0.575758	0.393939	0.56	0.64	0.6	0.64	0.706667	0.64	0.653333	0.706667	0.56	0.493333	0.533333	0.426667	0.466667	0.613333	0.533333	0.466667	0.453333	0.493333
0.636364	0.727273	0.757576	0.636364	0.636364	0.666667	0.606061	0.666667	0.666667	0.636364	0.575758	0.484848	0.454545	0.484848	0.515152	0.545455	0.545455	0.515152	0.546667	0.64	0.546667	0.68	0.666667	0.56	0.666667	0.68	0.626667	0.64	0.546667	0.48	0.466667	0.4	0.426667	0.44	0.44	0.613333
0.757576	0.727273	0.69697	0.575758	0.69697	0.636364	0.636364	0.666667	0.727273	0.545455	0.484848	0.515152	0.454545	0.515152	0.545455	0.515152	0.484848	0.545455	0.453333	0.72	0.653333	0.6	0.706667	0.613333	0.653333	0.666667	0.613333	0.573333	0.506667	0.573333	0.586667	0.48	0.48	0.626667	0.666667	0.653333
0.575758	0.69697	0.727273	0.575758	0.666667	0.636364	0.545455	0.636364	0.666667	0.515152	0.30303	0.545455	0.454545	0.424242	0.424242	0.545455	0.424242	0.454545	0.52	0.68	0.6	0.586667	0.666667	0.626667	0.653333	0.613333	0.64	0.44	0.52	0.506667	0.546667	0.493333	0.4	0.413333	0.426667	0.426667
0.727273	0.636364	0.636364	0.606061	0.757576	0.666667	0.545455	0.69697	0.666667	0.424242	0.606061	0.545455	0.454545	0.484848	0.515152	0.545455	0.424242	0.454545	0.546667	0.693333	0.626667	0.6	0.773333	0.546667	0.666667	0.626667	0.68	0.533333	0.56	0.546667	0.386667	0.52	0.586667	0.573333	0.426667	0.52
0.575758	0.666667	0.757576	0.575758	0.69697	0.666667	0.606061	0.69697	0.606061	0.424242	0.575758	0.636364	0.454545	0.515152	0.393939	0.454545	0.606061	0.545455	0.533333	0.64	0.56	0.586667	0.653333	0.52	0.68	0.64	0.653333	0.426667	0.546667	0.493333	0.52	0.533333	0.52	0.56	0.52	0.48
0.69697	0.666667	0.69697	0.666667	0.666667	0.606061	0.636364	0.757576	0.727273	0.484848	0.424242	0.636364	0.636364	0.454545	0.515152	0.545455	0.545455	0.606061	0.546667	0.746667	0.653333	0.546667	0.64	0.573333	0.64	0.68	0.586667	0.453333	0.52	0.466667	0.546667	0.48	0.6	0.653333	0.36	0.413333
0.666667	0.69697	0.69697	0.606061	0.69697	0.606061	0.575758	0.606061	0.69697	0.606061	0.575758	0.424242	0.515152	0.515152	0.575758	0.484848	0.545455	0.575758	0.533333	0.693333	0.586667	0.613333	0.693333	0.626667	0.64	0.64	0.693333	0.506667	0.586667	0.36	0.48	0.48	0.453333	0.533333	0.626667	0.546667
0.636364	0.727273	0.787879	0.636364	0.757576	0.636364	0.575758	0.69697	0.636364	0.545455	0.575758	0.606061	0.484848	0.484848	0.575758	0.545455	0.363636	0.515152	0.546667	0.64	0.64	0.64	0.693333	0.613333	0.626667	0.666667	0.626667	0.466667	0.493333	0.533333	0.386667	0.426667	0.48	0.6	0.4	0.493333
0.606061	0.69697	0.666667	0.606061	0.727273	0.666667	0.606061	0.636364	0.666667	0.636364	0.484848	0.484848	0.575758	0.424242	0.424242	0.393939	0.151515	0.454545	0.52	0.653333	0.64	0.666667	0.706667	0.586667	0.653333	0.68	0.626667	0.546667	0.653333	0.613333	0.506667	0.52	0.56	0.506667	0.346667	0.546667
0.69697	0.69697	0.69697	0.606061	0.69697	0.666667	0.545455	0.666667	0.666667	0.636364	0.333333	0.454545	0.424242	0.515152	0.424242	0.454545	0.424242	0.575758	0.6	0.733333	0.56	0.64	0.68	0.586667	0.706667	0.72	0.666667	0.546667	0.426667	0.586667	0.426667	0.52	0.48	0.453333	0.506667	0.413333
0.757576	0.727273	0.69697	0.636364	0.787879	0.69697	0.606061	0.69697	0.636364	0.393939	0.545455	0.454545	0.454545	0.575758	0.484848	0.393939	0.515152	0.363636	0.573333	0.653333	0.586667	0.586667	0.693333	0.613333	0.693333	0.693333	0.64	0.493333	0.413333	0.386667	0.6	0.44	0.533333	0.533333	0.546667	0.533333
0.606061	0.636364	0.666667	0.636364	0.69697	0.666667	0.636364	0.727273	0.69697	0.424242	0.424242	0.515152	0.515152	0.515152	0.424242	0.575758	0.575758	0.575758	0.52	0.626667	0.573333	0.64	0.706667	0.56	0.693333	0.706667	0.666667	0.453333	0.506667	0.4	0.466667	0.56	0.493333	0.426667	0.426667	0.426667
0.636364	0.636364	0.727273	0.69697	0.666667	0.606061	0.575758	0.666667	0.666667	0.575758	0.515152	0.484848	0.454545	0.606061	0.545455	0.545455	0.363636	0.424242	0.613333	0.64	0.586667	0.653333	0.693333	0.626667	0.64	0.706667	0.64	0.426667	0.56	0.573333	0.52	0.506667	0.56	0.52	0.546667	0.546667
0.666667	0.636364	0.757576	0.575758	0.666667	0.636364	0.606061	0.606061	0.69697	0.575758	0.666667	0.575758	0.484848	0.636364	0.484848	0.424242	0.515152	0.575758	0.546667	0.72	0.653333	0.586667	0.68	0.56	0.653333	0.653333	0.64	0.453333	0.413333	0.533333	0.506667	0.466667	0.506667	0.573333	0.48	0.44
0.606061	0.666667	0.69697	0.636364	0.787879	0.575758	0.575758	0.636364	0.666667	0.545455	0.454545	0.393939	0.545455	0.575758	0.545455	0.515152	0.515152	0.454545	0.52	0.746667	0.6	0.586667	0.653333	0.6	0.613333	0.666667	0.6	0.48	0.44	0.466667	0.426667	0.413333	0.533333	0.506667	0.493333	0.493333
0.606061	0.575758	0.727273	0.666667	0.69697	0.666667	0.606061	0.69697	0.636364	0.484848	0.515152	0.333333	0.424242	0.515152	0.454545	0.424242	0.424242	0.454545	0.533333	0.64	0.6	0.586667	0.693333	0.6	0.64	0.693333	0.666667	0.6	0.506667	0.533333	0.413333	0.48	0.4	0.48	0.493333	0.4
0.666667	0.666667	0.666667	0.666667	0.727273	0.757576	0.545455	0.727273	0.69697	0.515152	0.484848	0.575758	0.545455	0.575758	0.484848	0.424242	0.454545	0.606061	0.6	0.706667	0.64	0.68	0.68	0.64	0.68	0.613333	0.68	0.44	0.44	0.44	0.546667	0.613333	0.44	0.48	0.44	0.453333
0.636364	0.727273	0.666667	0.69697	0.787879	0.606061	0.545455	0.575758	0.636364	0.545455	0.454545	0.484848	0.454545	0.636364	0.484848	0.575758	0.333333	0.393939	0.56	0.64	0.64	0.613333	0.72	0.6	0.693333	0.693333	0.613333	0.626667	0.426667	0.64	0.52	0.586667	0.48	0.386667	0.48	0.56
0.545455	0.69697	0.69697	0.666667	0.727273	0.636364	0.636364	0.69697	0.666667	0.484848	0.333333	0.454545	0.545455	0.242424	0.454545	0.484848	0.393939	0.424242	0.506667	0.626667	0.573333	0.626667	0.693333	0.64	0.68	0.693333	0.68	0.453333	0.52	0.586667	0.48	0.413333	0.56	0.56	0.493333	0.506667
0.666667	0.787879	0.727273	0.666667	0.69697	0.545455	0.606061	0.666667	0.575758	0.30303	0.454545	0.515152	0.484848	0.454545	0.575758	0.545455	0.515152	0.515152	0.613333	0.72	0.626667	0.586667	0.64	0.573333	0.666667	0.64	0.586667	0.413333	0.44	0.386667	0.386667	0.56	0.586667	0.573333	0.466667	0.426667
0.666667	0.636364	0.727273	0.606061	0.69697	0.727273	0.545455	0.727273	0.636364	0.515152	0.333333	0.454545	0.545455	0.575758	0.484848	0.272727	0.515152	0.515152	0.6	0.666667	0.613333	0.666667	0.666667	0.666667	0.653333	0.706667	0.6	0.426667	0.426667	0.48	0.533333	0.546667	0.426667	0.546667	0.533333	0.493333
0.606061	0.69697	0.666667	0.666667	0.636364	0.666667	0.636364	0.69697	0.666667	0.545455	0.454545	0.69697	0.484848	0.636364	0.606061	0.545455	0.454545	0.484848	0.533333	0.693333	0.626667	0.586667	0.693333	0.613333	0.693333	0.653333	0.666667	0.653333	0.493333	0.666667	0.36	0.64	0.52	0.44	0.52	0.573333
0.575758	0.727273	0.666667	0.636364	0.727273	0.666667	0.636364	0.636364	0.727273	0.636364	0.606061	0.545455	0.424242	0.575758	0.545455	0.393939	0.454545	0.575758	0.546667	0.72	0.6	0.613333	0.68	0.626667	0.693333	0.64	0.626667	0.466667	0.453333	0.44	0.52	0.493333	0.586667	0.6	0.52	0.466667
0.636364	0.69697	0.727273	0.69697	0.727273	0.606061	0.545455	0.636364	0.636364	0.575758	0.484848	0.636364	0.424242	0.545455	0.545455	0.484848	0.666667	0.484848	0.56	0.666667	0.573333	0.6	0.68	0.613333	0.653333	0.626667	0.68	0.4	0.48	0.546667	0.546667	0.4	0.613333	0.48	0.493333	0.506667
0.666667	0.727273	0.69697	0.545455	0.666667	0.606061	0.575758	0.636364	0.69697	0.666667	0.515152	0.454545	0.484848	0.515152	0.545455	0.545455	0.545455	0.484848	0.506667	0.653333	0.613333	0.666667	0.68	0.6	0.693333	0.68	0.613333	0.586667	0.506667	0.64	0.64	0.666667	0.506667	0.493333	0.52	0.466667
0.606061	0.666667	0.666667	0.636364	0.757576	0.666667	0.606061	0.636364	0.69697	0.484848	0.545455	0.575758	0.454545	0.515152	0.424242	0.424242	0.515152	0.424242	0.453333	0.68	0.573333	0.653333	0.72	0.573333	0.613333	0.626667	0.64	0.426667	0.453333	0.4	0.586667	0.493333	0.666667	0.493333	0.426667	0.466667
0.666667	0.727273	0.818182	0.515152	0.757576	0.69697	0.636364	0.666667	0.666667	0.606061	0.424242	0.333333	0.454545	0.30303	0.424242	0.666667	0.515152	0.363636	0.48	0.64	0.613333	0.586667	0.746667	0.626667	0.68	0.693333	0.6	0.68	0.52	0.64	0.6	0.466667	0.613333	0.493333	0.533333	0.586667
0.606061	0.69697	0.69697	0.666667	0.757576	0.666667	0.575758	0.666667	0.69697	0.454545	0.363636	0.454545	0.515152	0.424242	0.545455	0.545455	0.484848	0.545455	0.506667	0.64	0.6	0.586667	0.706667	0.573333	0.693333	0.666667	0.693333	0.4	0.586667	0.546667	0.466667	0.453333	0.586667	0.506667	0.346667	0.506667
0.636364	0.787879	0.69697	0.636364	0.787879	0.69697	0.545455	0.727273	0.69697	0.484848	0.484848	0.545455	0.393939	0.575758	0.393939	0.515152	0.393939	0.363636	0.48	0.706667	0.573333	0.573333	0.68	0.546667	0.68	0.68	0.653333	0.493333	0.626667	0.466667	0.506667	0.64	0.48	0.386667	0.493333	0.493333
0.606061	0.69697	0.727273	0.575758	0.69697	0.666667	0.666667	0.636364	0.575758	0.454545	0.515152	0.454545	0.484848	0.424242	0.424242	0.424242	0.545455	0.575758	0.533333	0.693333	0.573333	0.6	0.693333	0.653333	0.64	0.64	0.6	0.52	0.44	0.466667	0.4	0.52	0.533333	0.44	0.426667	0.546667
0.606061	0.69697	0.757576	0.636364	0.757576	0.606061	0.545455	0.666667	0.666667	0.545455	0.545455	0.636364	0.606061	0.545455	0.545455	0.545455	0.69697	0.666667	0.506667	0.666667	0.613333	0.586667	0.693333	0.6	0.666667	0.653333	0.573333	0.466667	0.506667	0.56	0.506667	0.546667	0.52	0.466667	0.48	0.52
0.727273	0.818182	0.606061	0.636364	0.666667	0.575758	0.606061	0.69697	0.636364	0.484848	0.515152	0.484848	0.545455	0.575758	0.606061	0.424242	0.515152	0.454545	0.533333	0.693333	0.573333	0.666667	0.746667	0.626667	0.64	0.68	0.653333	0.36	0.466667	0.533333	0.52	0.493333	0.56	0.466667	0.586667	0.56
0.606061	0.666667	0.69697	0.636364	0.727273	0.636364	0.545455	0.666667	0.69697	0.575758	0.484848	0.575758	0.575758	0.454545	0.575758	0.454545	0.636364	0.575758	0.48	0.693333	0.586667	0.64	0.72	0.613333	0.666667	0.666667	0.64	0.573333	0.44	0.546667	0.573333	0.52	0.48	0.706667	0.586667	0.573333
0.636364	0.69697	0.727273	0.636364	0.727273	0.606061	0.666667	0.666667	0.666667	0.606061	0.424242	0.484848	0.545455	0.575758	0.545455	0.424242	0.515152	0.636364	0.546667	0.733333	0.56	0.6	0.72	0.613333	0.626667	0.626667	0.666667	0.546667	0.52	0.56	0.52	0.546667	0.493333	0.493333	0.64	0.573333
0.69697	0.727273	0.666667	0.606061	0.757576	0.575758	0.575758	0.666667	0.666667	0.515152	0.545455	0.575758	0.575758	0.424242	0.393939	0.424242	0.393939	0.606061	0.52	0.706667	0.573333	0.64	0.653333	0.533333	0.666667	0.64	0.613333	0.493333	0.506667	0.6	0.413333	0.6	0.466667	0.533333	0.52	0.52
0.636364	0.727273	0.666667	0.575758	0.757576	0.666667	0.666667	0.666667	0.69697	0.545455	0.393939	0.30303	0.545455	0.545455	0.575758	0.636364	0.454545	0.454545	0.48	0.693333	0.626667	0.6	0.653333	0.613333	0.653333	0.68	0.64	0.573333	0.413333	0.546667	0.546667	0.506667	0.6	0.613333	0.386667	0.573333
0.636364	0.666667	0.636364	0.69697	0.727273	0.636364	0.545455	0.666667	0.69697	0.454545	0.515152	0.515152	0.606061	0.424242	0.393939	0.545455	0.484848	0.606061	0.573333	0.746667	0.573333	0.666667	0.72	0.6	0.653333	0.68	0.64	0.506667	0.453333	0.64	0.48	0.4	0.546667	0.466667	0.6	0.44
0.636364	0.666667	0.69697	0.636364	0.787879	0.575758	0.515152	0.69697	0.666667	0.30303	0.454545	0.424242	0.484848	0.515152	0.515152	0.575758	0.575758	0.515152	0.56	0.666667	0.626667	0.666667	0.68	0.573333	0.68	0.68	0.68	0.4	0.56	0.56	0.6	0.386667	0.426667	0.466667	0.613333	0.533333
0.727273	0.636364	0.636364	0.575758	0.666667	0.666667	0.636364	0.69697	0.69697	0.575758	0.454545	0.484848	0.484848	0.393939	0.454545	0.515152	0.545455	0.393939	0.48	0.693333	0.64	0.653333	0.68	0.64	0.613333	0.666667	0.68	0.64	0.6	0.466667	0.506667	0.466667	0.346667	0.533333	0.546667	0.573333
0.636364	0.666667	0.69697	0.636364	0.757576	0.606061	0.575758	0.727273	0.636364	0.454545	0.484848	0.454545	0.545455	0.515152	0.545455	0.515152	0.454545	0.545455	0.546667	0.6	0.573333	0.653333	0.68	0.586667	0.68	0.68	0.68	0.453333	0.586667	0.4	0.6	0.426667	0.493333	0.533333	0.666667	0.586667
0.666667	0.636364	0.636364	0.606061	0.666667	0.636364	0.606061	0.666667	0.727273	0.393939	0.666667	0.424242	0.454545	0.333333	0.424242	0.666667	0.272727	0.393939	0.506667	0.626667	0.653333	0.64	0.68	0.64	0.68	0.693333	0.653333	0.44	0.64	0.52	0.493333	0.493333	0.466667	0.426667	0.44	0.52
0.69697	0.727273	0.636364	0.606061	0.757576	0.545455	0.666667	0.606061	0.69697	0.575758	0.606061	0.636364	0.393939	0.424242	0.606061	0.424242	0.515152	0.484848	0.52	0.706667	0.626667	0.613333	0.706667	0.6	0.706667	0.68	0.653333	0.466667	0.466667	0.453333	0.373333	0.52	0.453333	0.373333	0.4	0.266667
0.575758	0.69697	0.666667	0.606061	0.787879	0.727273	0.727273	0.727273	0.666667	0.424242	0.545455	0.424242	0.545455	0.575758	0.515152	0.484848	0.606061	0.515152	0.493333	0.706667	0.6	0.6	0.653333	0.533333	0.666667	0.653333	0.72	0.573333	0.48	0.52	0.533333	0.6	0.546667	0.32	0.573333	0.373333
0.606061	0.757576	0.727273	0.606061	0.757576	0.666667	0.606061	0.636364	0.666667	0.363636	0.515152	0.515152	0.424242	0.515152	0.363636	0.575758	0.515152	0.515152	0.466667	0.68	0.546667	0.693333	0.68	0.573333	0.693333	0.64	0.666667	0.533333	0.346667	0.533333	0.4	0.453333	0.493333	0.533333	0.506667	0.426667
0.636364	0.757576	0.636364	0.666667	0.727273	0.545455	0.545455	0.636364	0.636364	0.545455	0.484848	0.515152	0.515152	0.575758	0.484848	0.454545	0.484848	0.484848	0.506667	0.733333	0.613333	0.64	0.706667	0.573333	0.653333	0.653333	0.653333	0.533333	0.493333	0.56	0.426667	0.586667	0.533333	0.506667	0.506667	0.52
0.666667	0.727273	0.69697	0.606061	0.787879	0.666667	0.575758	0.666667	0.606061	0.545455	0.606061	0.515152	0.515152	0.515152	0.545455	0.454545	0.424242	0.545455	0.573333	0.666667	0.613333	0.613333	0.666667	0.586667	0.68	0.653333	0.64	0.586667	0.48	0.72	0.52	0.506667	0.506667	0.533333	0.28	0.426667
0.606061	0.636364	0.666667	0.69697	0.69697	0.575758	0.606061	0.69697	0.636364	0.515152	0.575758	0.69697	0.515152	0.575758	0.606061	0.545455	0.575758	0.393939	0.48	0.693333	0.666667	0.6	0.72	0.586667	0.626667	0.613333	0.653333	0.426667	0.533333	0.506667	0.573333	0.546667	0.586667	0.546667	0.44	0.6
0.666667	0.727273	0.757576	0.606061	0.69697	0.636364	0.606061	0.606061	0.636364	0.515152	0.363636	0.484848	0.393939	0.636364	0.333333	0.545455	0.515152	0.545455	0.506667	0.626667	0.626667	0.56	0.693333	0.626667	0.653333	0.68	0.613333	0.48	0.493333	0.586667	0.466667	0.6	0.466667	0.453333	0.426667	0.373333
0.666667	0.727273	0.666667	0.575758	0.727273	0.575758	0.636364	0.636364	0.575758	0.424242	0.575758	0.636364	0.636364	0.666667	0.515152	0.545455	0.636364	0.515152	0.493333	0.706667	0.573333	0.52	0.693333	0.6	0.653333	0.666667	0.64	0.626667	0.493333	0.48	0.506667	0.4	0.493333	0.48	0.52	0.493333
0.636364	0.69697	0.606061	0.636364	0.757576	0.636364	0.545455	0.666667	0.666667	0.545455	0.545455	0.424242	0.545455	0.515152	0.393939	0.484848	0.454545	0.484848	0.52	0.706667	0.626667	0.546667	0.72	0.6	0.68	0.693333	0.64	0.626667	0.56	0.546667	0.52	0.466667	0.56	0.6	0.586667	0.533333
0.666667	0.666667	0.757576	0.606061	0.666667	0.636364	0.575758	0.666667	0.606061	0.484848	0.30303	0.424242	0.454545	0.363636	0.393939	0.484848	0.454545	0.454545	0.493333	0.706667	0.573333	0.653333	0.693333	0.653333	0.693333	0.706667	0.64	0.6	0.453333	0.6	0.6	0.506667	0.546667	0.586667	0.48	0.56
0.787879	0.636364	0.636364	0.545455	0.727273	0.606061	0.575758	0.636364	0.636364	0.606061	0.606061	0.454545	0.515152	0.393939	0.363636	0.363636	0.484848	0.454545	0.48	0.733333	0.586667	0.613333	0.746667	0.64	0.68	0.693333	0.613333	0.533333	0.426667	0.56	0.493333	0.586667	0.586667	0.586667	0.546667	0.426667
0.606061	0.727273	0.666667	0.636364	0.727273	0.69697	0.606061	0.69697	0.636364	0.393939	0.484848	0.424242	0.545455	0.424242	0.484848	0.424242	0.575758	0.393939	0.586667	0.653333	0.706667	0.64	0.706667	0.666667	0.653333	0.613333	0.626667	0.506667	0.36	0.586667	0.4	0.453333	0.453333	0.426667	0.44	0.506667
0.636364	0.757576	0.757576	0.636364	0.666667	0.666667	0.606061	0.666667	0.666667	0.515152	0.484848	0.515152	0.363636	0.606061	0.515152	0.454545	0.454545	0.454545	0.493333	0.68	0.573333	0.586667	0.72	0.626667	0.653333	0.693333	0.72	0.52	0.506667	0.586667	0.466667	0.453333	0.506667	0.493333	0.426667	0.466667
0.606061	0.69697	0.69697	0.606061	0.727273	0.636364	0.606061	0.69697	0.727273	0.545455	0.515152	0.393939	0.636364	0.424242	0.393939	0.363636	0.424242	0.515152	0.533333	0.746667	0.56	0.68	0.693333	0.6	0.693333	0.653333	0.613333	0.64	0.453333	0.426667	0.48	0.466667	0.36	0.44	0.56	0.6
0.666667	0.727273	0.757576	0.606061	0.69697	0.606061	0.575758	0.727273	0.666667	0.636364	0.484848	0.454545	0.424242	0.545455	0.575758	0.515152	0.515152	0.515152	0.533333	0.706667	0.573333	0.626667	0.666667	0.613333	0.613333	0.68	0.68	0.56	0.493333	0.373333	0.453333	0.533333	0.48	0.48	0.533333	0.56
0.575758	0.69697	0.666667	0.636364	0.666667	0.636364	0.545455	0.666667	0.666667	0.484848	0.484848	0.393939	0.454545	0.363636	0.515152	0.363636	0.424242	0.515152	0.52	0.653333	0.64	0.64	0.64	0.586667	0.68	0.64	0.6	0.466667	0.586667	0.413333	0.413333	0.32	0.4	0.466667	0.48	0.52
0.69697	0.757576	0.727273	0.606061	0.757576	0.666667	0.515152	0.69697	0.636364	0.515152	0.484848	0.454545	0.484848	0.636364	0.454545	0.575758	0.545455	0.454545	0.506667	0.653333	0.653333	0.573333	0.68	0.626667	0.706667	0.68	0.64	0.453333	0.506667	0.52	0.493333	0.533333	0.386667	0.506667	0.48	0.48
0.727273	0.757576	0.69697	0.545455	0.666667	0.69697	0.575758	0.666667	0.666667	0.484848	0.333333	0.272727	0.515152	0.393939	0.363636	0.484848	0.454545	0.515152	0.533333	0.626667	0.613333	0.613333	0.653333	0.613333	0.653333	0.666667	0.586667	0.506667	0.48	0.546667	0.493333	0.506667	0.453333	0.36	0.56	0.44
0.666667	0.757576	0.69697	0.606061	0.727273	0.606061	0.69697	0.666667	0.666667	0.666667	0.575758	0.454545	0.454545	0.454545	0.636364	0.515152	0.636364	0.515152	0.533333	0.653333	0.706667	0.626667	0.706667	0.64	0.693333	0.666667	0.64	0.586667	0.32	0.453333	0.48	0.386667	0.626667	0.506667	0.506667	0.48
0.666667	0.787879	0.727273	0.636364	0.636364	0.636364	0.575758	0.69697	0.666667	0.424242	0.575758	0.484848	0.454545	0.515152	0.484848	0.69697	0.545455	0.575758	0.506667	0.68	0.653333	0.6	0.693333	0.693333	0.706667	0.68	0.586667	0.48	0.613333	0.52	0.56	0.32	0.533333	0.453333	0.306667	0.48
0.666667	0.727273	0.69697	0.636364	0.69697	0.636364	0.454545	0.636364	0.666667	0.636364	0.515152	0.424242	0.454545	0.242424	0.515152	0.515152	0.606061	0.575758	0.573333	0.68	0.626667	0.626667	0.653333	0.64	0.666667	0.68	0.613333	0.56	0.52	0.466667	0.56	0.44	0.4	0.56	0.56	0.586667
0.545455	0.787879	0.727273	0.575758	0.636364	0.69697	0.606061	0.636364	0.636364	0.454545	0.545455	0.393939	0.515152	0.575758	0.606061	0.424242	0.454545	0.393939	0.546667	0.693333	0.626667	0.573333	0.693333	0.586667	0.653333	0.72	0.666667	0.493333	0.346667	0.493333	0.52	0.573333	0.44	0.4	0.626667	0.52
0.666667	0.727273	0.727273	0.606061	0.69697	0.666667	0.575758	0.666667	0.69697	0.636364	0.424242	0.484848	0.545455	0.545455	0.575758	0.393939	0.454545	0.666667	0.533333	0.653333	0.546667	0.626667	0.666667	0.573333	0.706667	0.693333	0.64	0.56	0.52	0.586667	0.52	0.493333	0.44	0.533333	0.573333	0.573333
0.636364	0.757576	0.666667	0.636364	0.787879	0.636364	0.666667	0.636364	0.636364	0.484848	0.575758	0.484848	0.424242	0.484848	0.454545	0.424242	0.545455	0.454545	0.546667	0.666667	0.613333	0.64	0.613333	0.626667	0.653333	0.666667	0.613333	0.586667	0.653333	0.56	0.466667	0.48	0.64	0.48	0.426667	0.573333
0.636364	0.757576	0.787879	0.666667	0.666667	0.606061	0.515152	0.727273	0.69697	0.454545	0.454545	0.484848	0.545455	0.424242	0.484848	0.575758	0.575758	0.515152	0.506667	0.746667	0.586667	0.613333	0.68	0.613333	0.666667	0.666667	0.64	0.64	0.48	0.48	0.586667	0.506667	0.466667	0.453333	0.6	0.493333
0.515152	0.727273	0.69697	0.575758	0.727273	0.69697	0.636364	0.636364	0.666667	0.424242	0.545455	0.515152	0.484848	0.575758	0.30303	0.575758	0.606061	0.484848	0.52	0.693333	0.6	0.6	0.693333	0.64	0.653333	0.68	0.653333	0.453333	0.48	0.493333	0.533333	0.44	0.48	0.52	0.48	0.48
0.666667	0.69697	0.69697	0.606061	0.636364	0.575758	0.636364	0.575758	0.69697	0.545455	0.484848	0.454545	0.424242	0.636364	0.393939	0.727273	0.545455	0.545455	0.56	0.72	0.64	0.586667	0.706667	0.626667	0.64	0.666667	0.626667	0.466667	0.586667	0.373333	0.533333	0.346667	0.533333	0.533333	0.493333	0.44
0.69697	0.69697	0.727273	0.606061	0.69697	0.636364	0.575758	0.69697	0.666667	0.393939	0.272727	0.333333	0.545455	0.333333	0.393939	0.484848	0.606061	0.484848	0.56	0.706667	0.586667	0.573333	0.693333	0.56	0.68	0.626667	0.653333	0.426667	0.466667	0.586667	0.533333	0.44	0.466667	0.36	0.573333	0.48
0.636364	0.757576	0.666667	0.636364	0.69697	0.545455	0.575758	0.727273	0.69697	0.454545	0.515152	0.515152	0.333333	0.393939	0.484848	0.515152	0.454545	0.484848	0.48	0.653333	0.626667	0.573333	0.68	0.6	0.693333	0.626667	0.666667	0.48	0.573333	0.586667	0.493333	0.56	0.586667	0.586667	0.573333	0.546667
0.606061	0.727273	0.666667	0.666667	0.757576	0.575758	0.636364	0.69697	0.69697	0.666667	0.545455	0.242424	0.484848	0.454545	0.454545	0.363636	0.484848	0.454545	0.533333	0.666667	0.653333	0.6	0.693333	0.64	0.653333	0.68	0.64	0.48	0.586667	0.546667	0.453333	0.573333	0.56	0.373333	0.586667	0.493333
0.575758	0.69697	0.727273	0.606061	0.727273	0.606061	0.636364	0.666667	0.69697	0.545455	0.484848	0.515152	0.636364	0.515152	0.575758	0.454545	0.575758	0.545455	0.573333	0.666667	0.64	0.573333	0.653333	0.56	0.733333	0.613333	0.64	0.493333	0.586667	0.506667	0.586667	0.533333	0.52	0.653333	0.48	0.573333
0.636364	0.727273	0.606061	0.606061	0.787879	0.666667	0.575758	0.636364	0.666667	0.606061	0.575758	0.545455	0.454545	0.363636	0.515152	0.575758	0.636364	0.666667	0.56	0.72	0.666667	0.6	0.693333	0.626667	0.613333	0.653333	0.626667	0.6	0.533333	0.466667	0.373333	0.506667	0.386667	0.56	0.533333	0.453333
0.636364	0.787879	0.636364	0.606061	0.69697	0.636364	0.606061	0.666667	0.69697	0.484848	0.484848	0.424242	0.484848	0.606061	0.545455	0.333333	0.484848	0.424242	0.573333	0.68	0.613333	0.626667	0.733333	0.56	0.68	0.626667	0.706667	0.493333	0.533333	0.626667	0.586667	0.506667	0.533333	0.613333	0.6	0.64
0.636364	0.757576	0.69697	0.606061	0.69697	0.69697	0.575758	0.666667	0.666667	0.484848	0.393939	0.606061	0.424242	0.424242	0.424242	0.575758	0.545455	0.484848	0.506667	0.693333	0.586667	0.626667	0.68	0.613333	0.693333	0.653333	0.626667	0.506667	0.533333	0.36	0.32	0.466667	0.493333	0.453333	0.506667	0.506667
0.575758	0.636364	0.69697	0.606061	0.69697	0.636364	0.606061	0.636364	0.666667	0.454545	0.575758	0.575758	0.454545	0.363636	0.69697	0.454545	0.606061	0.515152	0.466667	0.693333	0.586667	0.64	0.706667	0.613333	0.72	0.666667	0.666667	0.52	0.466667	0.56	0.386667	0.306667	0.493333	0.506667	0.48	0.493333
0.636364	0.666667	0.818182	0.575758	0.727273	0.69697	0.636364	0.636364	0.666667	0.484848	0.606061	0.545455	0.424242	0.545455	0.393939	0.484848	0.424242	0.333333	0.466667	0.68	0.573333	0.653333	0.68	0.56	0.653333	0.72	0.6	0.426667	0.64	0.56	0.6	0.466667	0.52	0.64	0.373333	0.626667
0.666667	0.606061	0.757576	0.636364	0.727273	0.69697	0.636364	0.69697	0.606061	0.454545	0.242424	0.575758	0.424242	0.636364	0.515152	0.484848	0.363636	0.424242	0.546667	0.746667	0.533333	0.586667	0.64	0.626667	0.613333	0.68	0.64	0.48	0.586667	0.453333	0.493333	0.52	0.426667	0.506667	0.453333	0.493333
0.606061	0.757576	0.727273	0.575758	0.757576	0.727273	0.484848	0.666667	0.666667	0.575758	0.242424	0.424242	0.515152	0.575758	0.363636	0.454545	0.454545	0.363636	0.48	0.773333	0.6	0.586667	0.733333	0.586667	0.68	0.666667	0.666667	0.52	0.533333	0.373333	0.52	0.386667	0.56	0.48	0.52	0.493333
0.606061	0.666667	0.666667	0.606061	0.818182	0.69697	0.575758	0.636364	0.575758	0.484848	0.575758	0.666667	0.545455	0.545455	0.606061	0.575758	0.636364	0.545455	0.533333	0.693333	0.56	0.68	0.666667	0.56	0.693333	0.666667	0.666667	0.48	0.56	0.44	0.466667	0.613333	0.426667	0.573333	0.386667	0.56
0.69697	0.787879	0.636364	0.575758	0.666667	0.606061	0.575758	0.757576	0.636364	0.515152	0.363636	0.545455	0.363636	0.606061	0.424242	0.242424	0.424242	0.424242	0.506667	0.64	0.626667	0.653333	0.68	0.6	0.68	0.653333	0.666667	0.466667	0.453333	0.533333	0.48	0.373333	0.4	0.36	0.453333	0.48
0.727273	0.575758	0.666667	0.666667	0.69697	0.666667	0.606061	0.727273	0.666667	0.575758	0.575758	0.363636	0.575758	0.424242	0.454545	0.636364	0.515152	0.606061	0.533333	0.693333	0.613333	0.653333	0.626667	0.586667	0.666667	0.666667	0.653333	0.506667	0.52	0.546667	0.413333	0.493333	0.453333	0.533333	0.56	0.52
0.575758	0.69697	0.69697	0.666667	0.727273	0.636364	0.545455	0.69697	0.69697	0.454545	0.575758	0.424242	0.484848	0.484848	0.515152	0.424242	0.575758	0.484848	0.533333	0.693333	0.573333	0.546667	0.746667	0.6	0.653333	0.68	0.613333	0.426667	0.453333	0.493333	0.48	0.613333	0.533333	0.613333	0.466667	0.506667
0.69697	0.757576	0.69697	0.666667	0.69697	0.666667	0.515152	0.666667	0.727273	0.515152	0.545455	0.727273	0.575758	0.30303	0.545455	0.636364	0.484848	0.484848	0.533333	0.706667	0.573333	0.64	0.706667	0.573333	0.653333	0.68	0.64	0.586667	0.466667	0.466667	0.506667	0.333333	0.493333	0.373333	0.546667	0.586667
0.666667	0.666667	0.69697	0.636364	0.69697	0.606061	0.575758	0.666667	0.575758	0.393939	0.575758	0.454545	0.424242	0.606061	0.333333	0.515152	0.393939	0.333333	0.466667	0.72	0.573333	0.56	0.653333	0.586667	0.6	0.613333	0.653333	0.413333	0.48	0.506667	0.373333	0.626667	0.52	0.453333	0.613333	0.48
0.636364	0.69697	0.727273	0.666667	0.666667	0.636364	0.606061	0.666667	0.727273	0.454545	0.545455	0.424242	0.545455	0.363636	0.575758	0.545455	0.69697	0.575758	0.52	0.64	0.613333	0.653333	0.693333	0.573333	0.666667	0.666667	0.693333	0.533333	0.573333	0.506667	0.506667	0.493333	0.693333	0.586667	0.506667	0.546667
0.69697	0.636364	0.606061	0.636364	0.666667	0.727273	0.666667	0.727273	0.666667	0.575758	0.424242	0.333333	0.515152	0.515152	0.393939	0.242424	0.454545	0.454545	0.52	0.693333	0.64	0.626667	0.706667	0.573333	0.68	0.68	0.626667	0.52	0.506667	0.506667	0.52	0.506667	0.52	0.493333	0.44	0.546667
0.69697	0.69697	0.69697	0.636364	0.787879	0.69697	0.575758	0.666667	0.666667	0.484848	0.484848	0.454545	0.454545	0.363636	0.30303	0.515152	0.30303	0.454545	0.506667	0.733333	0.626667	0.6	0.693333	0.64	0.653333	0.68	0.68	0.466667	0.533333	0.333333	0.493333	0.4	0.493333	0.466667	0.466667	0.413333
0.575758	0.727273	0.727273	0.575758	0.818182	0.606061	0.636364	0.69697	0.666667	0.575758	0.30303	0.454545	0.454545	0.424242	0.666667	0.515152	0.484848	0.606061	0.533333	0.666667	0.613333	0.626667	0.706667	0.613333	0.64	0.626667	0.653333	0.48	0.573333	0.413333	0.52	0.586667	0.613333	0.546667	0.293333	0.626667
0.666667	0.636364	0.69697	0.666667	0.757576	0.69697	0.575758	0.636364	0.606061	0.545455	0.575758	0.636364	0.575758	0.454545	0.575758	0.606061	0.545455	0.575758	0.506667	0.693333	0.586667	0.613333	0.706667	0.573333	0.64	0.64	0.626667	0.586667	0.48	0.493333	0.546667	0.44	0.693333	0.56	0.466667	0.64
0.727273	0.636364	0.787879	0.636364	0.727273	0.636364	0.545455	0.636364	0.636364	0.666667	0.515152	0.636364	0.363636	0.545455	0.515152	0.272727	0.545455	0.575758	0.573333	0.72	0.506667	0.613333	0.666667	0.6	0.706667	0.653333	0.666667	0.586667	0.453333	0.453333	0.453333	0.453333	0.586667	0.546667	0.413333	0.48
0.69697	0.727273	0.727273	0.575758	0.757576	0.666667	0.606061	0.636364	0.636364	0.575758	0.515152	0.575758	0.424242	0.454545	0.454545	0.606061	0.363636	0.636364	0.466667	0.666667	0.626667	0.68	0.666667	0.613333	0.666667	0.666667	0.666667	0.466667	0.453333	0.533333	0.573333	0.466667	0.56	0.4	0.4	0.56
0.606061	0.727273	0.727273	0.606061	0.727273	0.69697	0.636364	0.727273	0.636364	0.545455	0.515152	0.636364	0.393939	0.454545	0.454545	0.424242	0.424242	0.484848	0.56	0.64	0.533333	0.666667	0.72	0.6	0.64	0.666667	0.653333	0.586667	0.56	0.386667	0.56	0.52	0.453333	0.52	0.56	0.56
0.666667	0.69697	0.757576	0.636364	0.757576	0.666667	0.575758	0.666667	0.666667	0.545455	0.484848	0.393939	0.606061	0.363636	0.484848	0.454545	0.30303	0.454545	0.56	0.733333	0.56	0.626667	0.693333	0.6	0.653333	0.64	0.626667	0.52	0.52	0.493333	0.533333	0.413333	0.373333	0.48	0.546667	0.493333

## Sheet: VL
R1, low	Card, low	Eyes, low	gradCPT, low	Movies, low	nBack, low	SST, low	R2, low	GFC, low	R1, low perm	Card, low perm	Eyes, low perm	gradCPT, low perm	Movies, low perm	nBack, low perm	SST, low perm	R2, low perm	GFC, low perm	R1, high	Card, high	Eyes, high	gradCPT, high	Movies, high	nBack, high	SST, high	R2, high	GFC, high	R1, high perm	Card, high perm	Eyes, high perm	gradCPT, high perm	Movies, high perm	nBack, high perm	SST, high perm	R2, high perm	GFC, high perm
0.611111	0.597222	0.694444	0.680556	0.708333	0.75	0.652778	0.583333	0.75	0.472222	0.541667	0.486111	0.541667	0.541667	0.444444	0.527778	0.486111	0.541667	0.466667	0.577778	0.622222	0.555556	0.755556	0.6	0.622222	0.622222	0.622222	0.533333	0.533333	0.577778	0.488889	0.577778	0.555556	0.511111	0.444444	0.533333
0.625	0.680556	0.708333	0.666667	0.75	0.777778	0.652778	0.583333	0.666667	0.416667	0.486111	0.472222	0.486111	0.486111	0.513889	0.611111	0.513889	0.569444	0.6	0.555556	0.666667	0.6	0.755556	0.644444	0.688889	0.644444	0.666667	0.533333	0.511111	0.422222	0.622222	0.444444	0.511111	0.533333	0.511111	0.555556
0.527778	0.666667	0.75	0.611111	0.736111	0.708333	0.666667	0.569444	0.652778	0.569444	0.5	0.597222	0.472222	0.569444	0.569444	0.375	0.527778	0.583333	0.555556	0.577778	0.6	0.577778	0.777778	0.666667	0.622222	0.622222	0.622222	0.444444	0.422222	0.488889	0.466667	0.622222	0.4	0.488889	0.422222	0.4
0.597222	0.597222	0.736111	0.652778	0.708333	0.736111	0.541667	0.555556	0.736111	0.513889	0.555556	0.513889	0.388889	0.430556	0.486111	0.527778	0.402778	0.361111	0.555556	0.6	0.666667	0.622222	0.711111	0.577778	0.688889	0.644444	0.711111	0.577778	0.4	0.488889	0.422222	0.311111	0.444444	0.422222	0.333333	0.533333
0.611111	0.652778	0.763889	0.597222	0.708333	0.777778	0.666667	0.527778	0.722222	0.375	0.527778	0.666667	0.611111	0.527778	0.472222	0.5	0.583333	0.555556	0.555556	0.6	0.622222	0.577778	0.755556	0.6	0.622222	0.6	0.711111	0.511111	0.666667	0.488889	0.622222	0.377778	0.422222	0.622222	0.533333	0.622222
0.597222	0.652778	0.680556	0.638889	0.708333	0.75	0.680556	0.597222	0.708333	0.388889	0.555556	0.416667	0.472222	0.472222	0.486111	0.444444	0.444444	0.416667	0.511111	0.644444	0.511111	0.6	0.733333	0.688889	0.644444	0.555556	0.688889	0.511111	0.533333	0.311111	0.4	0.533333	0.333333	0.466667	0.511111	0.311111
0.625	0.625	0.708333	0.638889	0.722222	0.763889	0.611111	0.583333	0.680556	0.458333	0.444444	0.430556	0.402778	0.430556	0.375	0.375	0.569444	0.430556	0.444444	0.488889	0.622222	0.555556	0.711111	0.622222	0.711111	0.622222	0.666667	0.422222	0.4	0.444444	0.422222	0.377778	0.422222	0.466667	0.577778	0.422222
0.555556	0.625	0.666667	0.694444	0.75	0.736111	0.694444	0.569444	0.694444	0.583333	0.486111	0.555556	0.527778	0.555556	0.611111	0.486111	0.611111	0.527778	0.511111	0.577778	0.6	0.555556	0.733333	0.688889	0.555556	0.555556	0.688889	0.444444	0.555556	0.488889	0.355556	0.488889	0.511111	0.422222	0.511111	0.444444
0.638889	0.611111	0.694444	0.680556	0.680556	0.736111	0.625	0.569444	0.680556	0.611111	0.5	0.5	0.625	0.555556	0.444444	0.569444	0.541667	0.611111	0.533333	0.577778	0.6	0.622222	0.755556	0.644444	0.666667	0.577778	0.622222	0.511111	0.666667	0.644444	0.688889	0.444444	0.555556	0.577778	0.422222	0.511111
0.583333	0.652778	0.625	0.680556	0.694444	0.777778	0.708333	0.611111	0.736111	0.569444	0.569444	0.569444	0.569444	0.472222	0.388889	0.430556	0.388889	0.458333	0.511111	0.644444	0.6	0.555556	0.666667	0.644444	0.666667	0.622222	0.666667	0.555556	0.511111	0.4	0.488889	0.577778	0.577778	0.444444	0.466667	0.577778
0.611111	0.625	0.722222	0.666667	0.694444	0.763889	0.611111	0.611111	0.722222	0.541667	0.430556	0.5	0.402778	0.583333	0.611111	0.5	0.416667	0.361111	0.533333	0.622222	0.666667	0.6	0.755556	0.555556	0.666667	0.555556	0.733333	0.4	0.488889	0.533333	0.644444	0.488889	0.466667	0.422222	0.466667	0.422222
0.611111	0.638889	0.777778	0.666667	0.736111	0.722222	0.652778	0.638889	0.722222	0.527778	0.527778	0.416667	0.486111	0.569444	0.569444	0.472222	0.555556	0.527778	0.511111	0.577778	0.622222	0.577778	0.688889	0.711111	0.555556	0.688889	0.688889	0.488889	0.488889	0.555556	0.288889	0.444444	0.511111	0.555556	0.422222	0.555556
0.541667	0.75	0.777778	0.666667	0.722222	0.708333	0.666667	0.583333	0.708333	0.402778	0.569444	0.486111	0.416667	0.375	0.527778	0.430556	0.5	0.5	0.622222	0.622222	0.6	0.577778	0.755556	0.644444	0.644444	0.577778	0.666667	0.466667	0.533333	0.622222	0.622222	0.488889	0.6	0.488889	0.444444	0.555556
0.597222	0.722222	0.638889	0.597222	0.694444	0.736111	0.652778	0.611111	0.694444	0.513889	0.458333	0.541667	0.555556	0.666667	0.569444	0.513889	0.486111	0.541667	0.511111	0.6	0.688889	0.555556	0.755556	0.533333	0.644444	0.577778	0.733333	0.466667	0.6	0.422222	0.488889	0.422222	0.555556	0.422222	0.488889	0.444444
0.638889	0.625	0.722222	0.722222	0.694444	0.777778	0.666667	0.625	0.708333	0.472222	0.555556	0.680556	0.416667	0.402778	0.625	0.611111	0.513889	0.486111	0.533333	0.688889	0.6	0.666667	0.688889	0.622222	0.622222	0.644444	0.688889	0.444444	0.555556	0.466667	0.644444	0.488889	0.4	0.444444	0.644444	0.533333
0.597222	0.652778	0.75	0.597222	0.722222	0.736111	0.666667	0.569444	0.680556	0.513889	0.527778	0.694444	0.569444	0.527778	0.541667	0.583333	0.541667	0.652778	0.6	0.666667	0.666667	0.555556	0.777778	0.622222	0.666667	0.622222	0.666667	0.644444	0.444444	0.466667	0.622222	0.511111	0.466667	0.377778	0.422222	0.488889
0.611111	0.597222	0.652778	0.583333	0.722222	0.736111	0.625	0.569444	0.736111	0.513889	0.472222	0.555556	0.430556	0.416667	0.472222	0.527778	0.5	0.458333	0.577778	0.555556	0.622222	0.666667	0.755556	0.622222	0.666667	0.688889	0.711111	0.377778	0.466667	0.488889	0.511111	0.466667	0.444444	0.6	0.577778	0.555556
0.583333	0.694444	0.736111	0.680556	0.694444	0.763889	0.722222	0.555556	0.694444	0.5	0.444444	0.458333	0.430556	0.444444	0.5	0.375	0.513889	0.5	0.511111	0.622222	0.6	0.533333	0.755556	0.6	0.666667	0.666667	0.733333	0.6	0.4	0.466667	0.444444	0.377778	0.444444	0.444444	0.555556	0.466667
0.625	0.666667	0.722222	0.652778	0.722222	0.763889	0.652778	0.583333	0.666667	0.5	0.458333	0.555556	0.597222	0.597222	0.375	0.430556	0.569444	0.541667	0.511111	0.577778	0.622222	0.511111	0.733333	0.622222	0.644444	0.622222	0.688889	0.466667	0.555556	0.488889	0.377778	0.488889	0.288889	0.4	0.511111	0.466667
0.625	0.625	0.722222	0.666667	0.722222	0.736111	0.666667	0.555556	0.652778	0.569444	0.569444	0.541667	0.527778	0.583333	0.541667	0.5	0.486111	0.569444	0.577778	0.533333	0.688889	0.577778	0.777778	0.644444	0.577778	0.577778	0.666667	0.422222	0.444444	0.555556	0.311111	0.577778	0.444444	0.555556	0.422222	0.488889
0.583333	0.611111	0.75	0.666667	0.694444	0.777778	0.638889	0.583333	0.666667	0.541667	0.458333	0.319444	0.569444	0.458333	0.527778	0.416667	0.430556	0.486111	0.555556	0.644444	0.577778	0.644444	0.733333	0.644444	0.622222	0.666667	0.666667	0.422222	0.444444	0.577778	0.444444	0.511111	0.622222	0.466667	0.488889	0.422222
0.555556	0.680556	0.708333	0.569444	0.708333	0.736111	0.666667	0.611111	0.708333	0.402778	0.347222	0.638889	0.541667	0.5	0.472222	0.430556	0.569444	0.527778	0.422222	0.644444	0.622222	0.6	0.777778	0.6	0.733333	0.577778	0.622222	0.511111	0.466667	0.555556	0.488889	0.444444	0.577778	0.511111	0.533333	0.533333
0.527778	0.666667	0.722222	0.694444	0.75	0.791667	0.694444	0.569444	0.708333	0.458333	0.416667	0.430556	0.388889	0.402778	0.472222	0.527778	0.444444	0.444444	0.466667	0.666667	0.644444	0.555556	0.733333	0.6	0.688889	0.511111	0.622222	0.577778	0.644444	0.377778	0.488889	0.4	0.555556	0.533333	0.4	0.422222
0.611111	0.638889	0.722222	0.652778	0.708333	0.694444	0.652778	0.555556	0.680556	0.569444	0.625	0.527778	0.583333	0.541667	0.541667	0.555556	0.5	0.569444	0.533333	0.555556	0.666667	0.511111	0.755556	0.622222	0.711111	0.577778	0.688889	0.533333	0.622222	0.577778	0.577778	0.533333	0.577778	0.511111	0.4	0.511111
0.569444	0.708333	0.763889	0.652778	0.722222	0.819444	0.597222	0.597222	0.708333	0.5	0.638889	0.402778	0.527778	0.472222	0.555556	0.555556	0.541667	0.541667	0.533333	0.666667	0.555556	0.6	0.733333	0.577778	0.555556	0.533333	0.644444	0.533333	0.555556	0.4	0.533333	0.555556	0.355556	0.488889	0.533333	0.533333
0.680556	0.638889	0.736111	0.736111	0.708333	0.75	0.638889	0.597222	0.680556	0.541667	0.416667	0.5	0.430556	0.486111	0.486111	0.486111	0.638889	0.541667	0.555556	0.644444	0.622222	0.622222	0.755556	0.622222	0.666667	0.555556	0.688889	0.555556	0.444444	0.311111	0.4	0.444444	0.377778	0.377778	0.622222	0.444444
0.611111	0.666667	0.708333	0.611111	0.736111	0.75	0.625	0.541667	0.694444	0.666667	0.513889	0.569444	0.486111	0.486111	0.444444	0.5	0.569444	0.555556	0.555556	0.666667	0.644444	0.622222	0.666667	0.644444	0.666667	0.644444	0.688889	0.444444	0.577778	0.555556	0.577778	0.4	0.511111	0.644444	0.622222	0.511111
0.569444	0.611111	0.763889	0.666667	0.722222	0.75	0.638889	0.569444	0.722222	0.444444	0.527778	0.430556	0.375	0.361111	0.430556	0.402778	0.527778	0.430556	0.444444	0.577778	0.6	0.533333	0.755556	0.711111	0.577778	0.666667	0.688889	0.511111	0.533333	0.511111	0.488889	0.622222	0.555556	0.488889	0.511111	0.488889
0.583333	0.597222	0.666667	0.708333	0.694444	0.680556	0.666667	0.597222	0.722222	0.527778	0.486111	0.513889	0.361111	0.430556	0.513889	0.319444	0.527778	0.527778	0.6	0.6	0.644444	0.622222	0.755556	0.733333	0.622222	0.555556	0.666667	0.488889	0.577778	0.622222	0.511111	0.444444	0.466667	0.444444	0.511111	0.533333
0.625	0.625	0.708333	0.597222	0.680556	0.763889	0.611111	0.611111	0.680556	0.513889	0.444444	0.527778	0.458333	0.333333	0.569444	0.430556	0.444444	0.583333	0.644444	0.688889	0.555556	0.644444	0.755556	0.755556	0.6	0.622222	0.666667	0.488889	0.555556	0.444444	0.577778	0.622222	0.488889	0.422222	0.533333	0.533333
0.611111	0.694444	0.75	0.652778	0.736111	0.708333	0.652778	0.625	0.652778	0.458333	0.472222	0.458333	0.416667	0.541667	0.444444	0.458333	0.430556	0.513889	0.533333	0.622222	0.666667	0.6	0.733333	0.622222	0.666667	0.555556	0.644444	0.555556	0.533333	0.488889	0.488889	0.511111	0.577778	0.444444	0.555556	0.488889
0.555556	0.638889	0.722222	0.652778	0.708333	0.805556	0.722222	0.597222	0.680556	0.569444	0.555556	0.361111	0.388889	0.333333	0.486111	0.361111	0.347222	0.458333	0.555556	0.666667	0.622222	0.555556	0.688889	0.666667	0.555556	0.577778	0.711111	0.644444	0.377778	0.511111	0.533333	0.466667	0.488889	0.511111	0.466667	0.488889
0.569444	0.652778	0.722222	0.625	0.722222	0.75	0.583333	0.583333	0.694444	0.305556	0.333333	0.527778	0.305556	0.5	0.444444	0.333333	0.583333	0.416667	0.511111	0.644444	0.555556	0.555556	0.733333	0.666667	0.6	0.622222	0.644444	0.311111	0.622222	0.488889	0.444444	0.377778	0.6	0.555556	0.422222	0.577778
0.625	0.583333	0.722222	0.638889	0.722222	0.736111	0.666667	0.527778	0.694444	0.5	0.652778	0.444444	0.472222	0.611111	0.388889	0.625	0.583333	0.555556	0.488889	0.622222	0.622222	0.533333	0.711111	0.644444	0.688889	0.577778	0.711111	0.533333	0.488889	0.511111	0.644444	0.577778	0.622222	0.488889	0.422222	0.555556
0.569444	0.625	0.666667	0.569444	0.708333	0.708333	0.694444	0.583333	0.722222	0.430556	0.361111	0.5	0.527778	0.361111	0.472222	0.458333	0.402778	0.375	0.466667	0.688889	0.577778	0.6	0.711111	0.6	0.666667	0.511111	0.688889	0.422222	0.533333	0.488889	0.488889	0.488889	0.511111	0.422222	0.422222	0.355556
0.638889	0.680556	0.652778	0.652778	0.736111	0.75	0.625	0.597222	0.666667	0.416667	0.5	0.583333	0.472222	0.333333	0.458333	0.527778	0.5	0.555556	0.555556	0.622222	0.644444	0.666667	0.711111	0.711111	0.622222	0.533333	0.711111	0.533333	0.488889	0.555556	0.4	0.6	0.422222	0.488889	0.311111	0.6
0.611111	0.625	0.722222	0.638889	0.680556	0.722222	0.583333	0.583333	0.652778	0.527778	0.527778	0.625	0.472222	0.402778	0.555556	0.541667	0.597222	0.541667	0.622222	0.6	0.622222	0.6	0.755556	0.622222	0.711111	0.533333	0.6	0.422222	0.511111	0.533333	0.466667	0.555556	0.444444	0.511111	0.555556	0.511111
0.625	0.625	0.75	0.694444	0.694444	0.777778	0.666667	0.625	0.694444	0.472222	0.5	0.402778	0.347222	0.569444	0.555556	0.513889	0.597222	0.388889	0.511111	0.666667	0.6	0.666667	0.755556	0.644444	0.666667	0.688889	0.711111	0.466667	0.466667	0.488889	0.511111	0.466667	0.555556	0.444444	0.533333	0.533333
0.583333	0.625	0.736111	0.652778	0.694444	0.763889	0.638889	0.583333	0.680556	0.430556	0.569444	0.5	0.638889	0.430556	0.527778	0.625	0.569444	0.597222	0.511111	0.622222	0.644444	0.6	0.688889	0.666667	0.733333	0.577778	0.666667	0.466667	0.444444	0.511111	0.333333	0.422222	0.444444	0.555556	0.488889	0.466667
0.652778	0.638889	0.708333	0.680556	0.722222	0.736111	0.611111	0.597222	0.680556	0.513889	0.583333	0.541667	0.597222	0.527778	0.597222	0.597222	0.611111	0.625	0.533333	0.622222	0.555556	0.577778	0.755556	0.666667	0.644444	0.622222	0.666667	0.466667	0.511111	0.622222	0.533333	0.6	0.644444	0.577778	0.688889	0.644444
0.527778	0.597222	0.75	0.638889	0.736111	0.75	0.652778	0.611111	0.722222	0.5	0.527778	0.458333	0.513889	0.527778	0.444444	0.513889	0.527778	0.444444	0.444444	0.622222	0.644444	0.466667	0.755556	0.622222	0.711111	0.622222	0.688889	0.577778	0.533333	0.466667	0.444444	0.533333	0.466667	0.4	0.533333	0.466667
0.597222	0.652778	0.736111	0.680556	0.652778	0.763889	0.611111	0.597222	0.694444	0.555556	0.541667	0.611111	0.583333	0.5	0.652778	0.625	0.555556	0.611111	0.533333	0.644444	0.666667	0.533333	0.711111	0.688889	0.666667	0.555556	0.6	0.622222	0.466667	0.555556	0.577778	0.6	0.488889	0.577778	0.622222	0.622222
0.541667	0.625	0.694444	0.694444	0.722222	0.722222	0.638889	0.569444	0.694444	0.458333	0.541667	0.361111	0.458333	0.541667	0.597222	0.555556	0.513889	0.541667	0.555556	0.577778	0.622222	0.622222	0.777778	0.688889	0.688889	0.555556	0.666667	0.511111	0.555556	0.422222	0.466667	0.577778	0.377778	0.488889	0.466667	0.466667
0.541667	0.694444	0.736111	0.680556	0.722222	0.722222	0.666667	0.555556	0.722222	0.486111	0.555556	0.555556	0.444444	0.444444	0.486111	0.541667	0.513889	0.513889	0.6	0.555556	0.688889	0.533333	0.711111	0.622222	0.644444	0.6	0.577778	0.377778	0.466667	0.533333	0.377778	0.488889	0.622222	0.511111	0.333333	0.488889
0.597222	0.611111	0.763889	0.611111	0.722222	0.777778	0.583333	0.555556	0.736111	0.513889	0.541667	0.527778	0.638889	0.361111	0.541667	0.597222	0.458333	0.541667	0.444444	0.622222	0.622222	0.6	0.755556	0.666667	0.577778	0.555556	0.666667	0.4	0.466667	0.422222	0.422222	0.422222	0.422222	0.511111	0.311111	0.444444
0.555556	0.652778	0.722222	0.694444	0.708333	0.708333	0.666667	0.569444	0.763889	0.416667	0.472222	0.375	0.5	0.472222	0.486111	0.444444	0.430556	0.5	0.444444	0.711111	0.622222	0.6	0.733333	0.622222	0.577778	0.577778	0.733333	0.644444	0.577778	0.533333	0.555556	0.533333	0.6	0.511111	0.622222	0.511111
0.569444	0.611111	0.680556	0.694444	0.680556	0.75	0.652778	0.597222	0.708333	0.375	0.569444	0.597222	0.416667	0.555556	0.569444	0.555556	0.5	0.555556	0.511111	0.6	0.666667	0.511111	0.733333	0.644444	0.666667	0.555556	0.755556	0.466667	0.555556	0.422222	0.533333	0.688889	0.533333	0.577778	0.555556	0.6
0.597222	0.597222	0.722222	0.666667	0.763889	0.763889	0.666667	0.569444	0.708333	0.416667	0.513889	0.333333	0.347222	0.305556	0.361111	0.527778	0.263889	0.375	0.688889	0.622222	0.622222	0.577778	0.777778	0.577778	0.688889	0.622222	0.6	0.533333	0.511111	0.533333	0.377778	0.444444	0.511111	0.511111	0.444444	0.377778
0.611111	0.638889	0.694444	0.666667	0.694444	0.75	0.652778	0.541667	0.708333	0.666667	0.486111	0.583333	0.5	0.486111	0.5	0.513889	0.513889	0.555556	0.533333	0.622222	0.666667	0.622222	0.755556	0.666667	0.666667	0.622222	0.644444	0.466667	0.466667	0.622222	0.555556	0.6	0.577778	0.533333	0.6	0.488889
0.513889	0.666667	0.722222	0.680556	0.694444	0.736111	0.666667	0.555556	0.708333	0.638889	0.555556	0.638889	0.527778	0.583333	0.541667	0.472222	0.597222	0.625	0.577778	0.622222	0.666667	0.555556	0.688889	0.688889	0.666667	0.555556	0.688889	0.555556	0.444444	0.577778	0.466667	0.577778	0.555556	0.577778	0.422222	0.622222
0.597222	0.597222	0.722222	0.652778	0.722222	0.791667	0.638889	0.597222	0.680556	0.486111	0.472222	0.486111	0.597222	0.444444	0.569444	0.583333	0.541667	0.472222	0.488889	0.644444	0.644444	0.6	0.733333	0.6	0.644444	0.6	0.6	0.377778	0.466667	0.622222	0.555556	0.288889	0.533333	0.511111	0.466667	0.488889
0.555556	0.625	0.708333	0.652778	0.680556	0.680556	0.666667	0.569444	0.680556	0.416667	0.472222	0.458333	0.569444	0.486111	0.555556	0.541667	0.402778	0.444444	0.6	0.666667	0.577778	0.488889	0.755556	0.666667	0.577778	0.6	0.688889	0.444444	0.533333	0.444444	0.622222	0.688889	0.533333	0.577778	0.577778	0.577778
0.527778	0.625	0.666667	0.638889	0.694444	0.708333	0.638889	0.583333	0.680556	0.625	0.430556	0.486111	0.527778	0.555556	0.527778	0.472222	0.597222	0.569444	0.577778	0.555556	0.622222	0.533333	0.644444	0.6	0.622222	0.511111	0.6	0.577778	0.4	0.488889	0.555556	0.444444	0.555556	0.488889	0.622222	0.488889
0.597222	0.652778	0.708333	0.694444	0.694444	0.75	0.625	0.569444	0.708333	0.416667	0.569444	0.402778	0.430556	0.402778	0.472222	0.416667	0.527778	0.388889	0.511111	0.533333	0.666667	0.533333	0.688889	0.644444	0.533333	0.644444	0.6	0.511111	0.533333	0.422222	0.4	0.511111	0.511111	0.311111	0.333333	0.422222
0.625	0.583333	0.722222	0.680556	0.722222	0.777778	0.541667	0.611111	0.694444	0.541667	0.583333	0.555556	0.333333	0.583333	0.569444	0.597222	0.569444	0.569444	0.555556	0.622222	0.622222	0.644444	0.711111	0.577778	0.666667	0.577778	0.688889	0.444444	0.488889	0.488889	0.533333	0.444444	0.622222	0.666667	0.4	0.488889
0.638889	0.583333	0.708333	0.625	0.708333	0.708333	0.638889	0.583333	0.680556	0.458333	0.305556	0.527778	0.5	0.5	0.444444	0.555556	0.527778	0.388889	0.466667	0.533333	0.644444	0.6	0.777778	0.666667	0.688889	0.577778	0.711111	0.533333	0.555556	0.511111	0.4	0.622222	0.444444	0.577778	0.6	0.555556
0.625	0.569444	0.736111	0.652778	0.666667	0.722222	0.597222	0.527778	0.652778	0.527778	0.486111	0.430556	0.5	0.583333	0.625	0.444444	0.527778	0.555556	0.533333	0.555556	0.6	0.533333	0.733333	0.622222	0.666667	0.644444	0.644444	0.422222	0.6	0.577778	0.511111	0.555556	0.666667	0.511111	0.666667	0.555556
0.611111	0.666667	0.694444	0.625	0.680556	0.75	0.666667	0.625	0.680556	0.555556	0.541667	0.555556	0.375	0.416667	0.625	0.486111	0.513889	0.513889	0.577778	0.666667	0.666667	0.555556	0.733333	0.622222	0.577778	0.622222	0.644444	0.444444	0.555556	0.488889	0.4	0.377778	0.622222	0.422222	0.533333	0.266667
0.597222	0.569444	0.708333	0.652778	0.694444	0.791667	0.555556	0.555556	0.736111	0.375	0.527778	0.472222	0.458333	0.541667	0.5	0.5	0.5	0.5	0.555556	0.644444	0.6	0.577778	0.777778	0.644444	0.555556	0.644444	0.688889	0.466667	0.555556	0.666667	0.488889	0.466667	0.488889	0.444444	0.644444	0.555556
0.611111	0.625	0.680556	0.666667	0.708333	0.75	0.652778	0.611111	0.708333	0.458333	0.555556	0.458333	0.444444	0.611111	0.388889	0.458333	0.402778	0.611111	0.488889	0.622222	0.644444	0.533333	0.733333	0.688889	0.711111	0.622222	0.688889	0.444444	0.622222	0.666667	0.511111	0.644444	0.533333	0.622222	0.577778	0.466667
0.652778	0.625	0.680556	0.708333	0.708333	0.722222	0.652778	0.611111	0.638889	0.666667	0.555556	0.638889	0.527778	0.597222	0.569444	0.555556	0.569444	0.541667	0.577778	0.666667	0.577778	0.6	0.711111	0.644444	0.666667	0.644444	0.622222	0.666667	0.533333	0.377778	0.444444	0.466667	0.577778	0.511111	0.488889	0.533333
0.625	0.555556	0.736111	0.652778	0.722222	0.680556	0.652778	0.583333	0.708333	0.541667	0.5	0.638889	0.569444	0.513889	0.472222	0.555556	0.416667	0.555556	0.577778	0.577778	0.688889	0.533333	0.733333	0.555556	0.666667	0.577778	0.733333	0.488889	0.377778	0.444444	0.4	0.533333	0.555556	0.444444	0.577778	0.488889
0.555556	0.694444	0.722222	0.625	0.736111	0.777778	0.666667	0.597222	0.680556	0.569444	0.541667	0.541667	0.458333	0.583333	0.541667	0.555556	0.430556	0.513889	0.511111	0.577778	0.688889	0.6	0.755556	0.6	0.622222	0.6	0.666667	0.555556	0.466667	0.6	0.577778	0.511111	0.533333	0.444444	0.622222	0.6
0.597222	0.625	0.680556	0.708333	0.736111	0.736111	0.638889	0.555556	0.694444	0.486111	0.402778	0.513889	0.361111	0.527778	0.541667	0.402778	0.291667	0.458333	0.577778	0.644444	0.644444	0.6	0.755556	0.666667	0.622222	0.622222	0.688889	0.444444	0.466667	0.6	0.511111	0.444444	0.555556	0.488889	0.488889	0.466667
0.541667	0.666667	0.708333	0.708333	0.736111	0.736111	0.694444	0.569444	0.666667	0.541667	0.597222	0.541667	0.513889	0.583333	0.416667	0.583333	0.597222	0.486111	0.511111	0.711111	0.533333	0.511111	0.733333	0.6	0.577778	0.533333	0.644444	0.622222	0.488889	0.555556	0.4	0.377778	0.422222	0.466667	0.6	0.488889
0.597222	0.638889	0.736111	0.694444	0.722222	0.777778	0.666667	0.555556	0.694444	0.513889	0.527778	0.416667	0.527778	0.555556	0.486111	0.527778	0.402778	0.513889	0.466667	0.622222	0.644444	0.577778	0.711111	0.622222	0.644444	0.6	0.733333	0.533333	0.4	0.466667	0.422222	0.288889	0.444444	0.488889	0.422222	0.422222
0.597222	0.625	0.666667	0.652778	0.75	0.722222	0.597222	0.555556	0.638889	0.458333	0.541667	0.541667	0.444444	0.625	0.652778	0.5	0.472222	0.444444	0.577778	0.644444	0.644444	0.511111	0.711111	0.644444	0.644444	0.6	0.577778	0.488889	0.488889	0.511111	0.511111	0.511111	0.555556	0.533333	0.222222	0.466667
0.611111	0.666667	0.736111	0.694444	0.75	0.75	0.638889	0.611111	0.708333	0.513889	0.430556	0.472222	0.583333	0.416667	0.541667	0.5	0.444444	0.541667	0.4	0.6	0.644444	0.644444	0.733333	0.688889	0.644444	0.6	0.711111	0.622222	0.4	0.422222	0.466667	0.6	0.6	0.511111	0.555556	0.533333
0.597222	0.597222	0.722222	0.638889	0.708333	0.791667	0.583333	0.611111	0.763889	0.402778	0.541667	0.486111	0.444444	0.416667	0.513889	0.430556	0.597222	0.416667	0.466667	0.6	0.622222	0.666667	0.733333	0.688889	0.644444	0.688889	0.688889	0.466667	0.488889	0.511111	0.422222	0.577778	0.444444	0.422222	0.377778	0.422222
0.555556	0.611111	0.722222	0.638889	0.75	0.763889	0.722222	0.541667	0.666667	0.333333	0.361111	0.486111	0.569444	0.402778	0.458333	0.541667	0.430556	0.361111	0.644444	0.644444	0.644444	0.555556	0.733333	0.644444	0.711111	0.622222	0.622222	0.466667	0.355556	0.622222	0.333333	0.533333	0.555556	0.444444	0.488889	0.511111
0.569444	0.569444	0.708333	0.666667	0.708333	0.708333	0.652778	0.555556	0.694444	0.305556	0.625	0.513889	0.583333	0.541667	0.680556	0.527778	0.402778	0.5	0.488889	0.622222	0.644444	0.644444	0.755556	0.644444	0.644444	0.733333	0.688889	0.355556	0.422222	0.511111	0.488889	0.422222	0.488889	0.444444	0.511111	0.355556
0.597222	0.666667	0.763889	0.638889	0.736111	0.722222	0.680556	0.583333	0.722222	0.472222	0.541667	0.458333	0.444444	0.458333	0.486111	0.5	0.472222	0.472222	0.6	0.6	0.644444	0.6	0.755556	0.644444	0.644444	0.622222	0.688889	0.466667	0.466667	0.422222	0.466667	0.533333	0.466667	0.466667	0.466667	0.333333
0.597222	0.583333	0.638889	0.694444	0.722222	0.791667	0.611111	0.583333	0.708333	0.486111	0.513889	0.430556	0.555556	0.5	0.486111	0.527778	0.375	0.527778	0.555556	0.644444	0.6	0.6	0.733333	0.6	0.6	0.666667	0.644444	0.377778	0.488889	0.533333	0.6	0.488889	0.444444	0.644444	0.555556	0.555556
0.611111	0.625	0.763889	0.611111	0.708333	0.777778	0.625	0.527778	0.75	0.555556	0.486111	0.444444	0.416667	0.458333	0.625	0.555556	0.430556	0.597222	0.533333	0.6	0.6	0.533333	0.711111	0.666667	0.555556	0.577778	0.666667	0.533333	0.488889	0.488889	0.511111	0.644444	0.444444	0.422222	0.488889	0.422222
0.583333	0.638889	0.708333	0.666667	0.680556	0.722222	0.638889	0.569444	0.666667	0.541667	0.541667	0.388889	0.472222	0.416667	0.444444	0.541667	0.444444	0.444444	0.466667	0.688889	0.622222	0.6	0.711111	0.688889	0.644444	0.533333	0.711111	0.666667	0.533333	0.511111	0.466667	0.577778	0.4	0.488889	0.622222	0.466667
0.541667	0.638889	0.708333	0.652778	0.680556	0.708333	0.652778	0.555556	0.666667	0.347222	0.541667	0.458333	0.388889	0.416667	0.347222	0.444444	0.375	0.430556	0.488889	0.688889	0.666667	0.622222	0.733333	0.6	0.711111	0.555556	0.711111	0.555556	0.444444	0.4	0.511111	0.488889	0.533333	0.511111	0.466667	0.488889
0.597222	0.638889	0.736111	0.666667	0.722222	0.736111	0.652778	0.569444	0.680556	0.666667	0.611111	0.527778	0.5	0.527778	0.611111	0.527778	0.541667	0.541667	0.555556	0.622222	0.555556	0.555556	0.755556	0.644444	0.6	0.688889	0.622222	0.555556	0.577778	0.488889	0.622222	0.577778	0.333333	0.444444	0.6	0.466667
0.611111	0.625	0.652778	0.652778	0.736111	0.763889	0.625	0.597222	0.652778	0.527778	0.444444	0.388889	0.388889	0.555556	0.5	0.486111	0.458333	0.458333	0.511111	0.622222	0.622222	0.6	0.755556	0.622222	0.622222	0.577778	0.688889	0.6	0.577778	0.466667	0.533333	0.466667	0.533333	0.288889	0.577778	0.444444
0.597222	0.597222	0.708333	0.666667	0.694444	0.680556	0.666667	0.555556	0.708333	0.555556	0.444444	0.555556	0.472222	0.5	0.472222	0.472222	0.583333	0.513889	0.533333	0.6	0.577778	0.577778	0.755556	0.688889	0.666667	0.622222	0.622222	0.488889	0.577778	0.333333	0.488889	0.422222	0.488889	0.6	0.466667	0.622222
0.583333	0.638889	0.652778	0.666667	0.736111	0.75	0.666667	0.541667	0.666667	0.486111	0.597222	0.527778	0.555556	0.402778	0.569444	0.430556	0.458333	0.527778	0.533333	0.622222	0.6	0.577778	0.711111	0.6	0.622222	0.666667	0.622222	0.511111	0.555556	0.533333	0.6	0.511111	0.555556	0.488889	0.422222	0.533333
0.597222	0.611111	0.708333	0.652778	0.722222	0.763889	0.722222	0.569444	0.736111	0.333333	0.597222	0.5	0.416667	0.513889	0.416667	0.430556	0.5	0.472222	0.511111	0.6	0.555556	0.666667	0.733333	0.666667	0.688889	0.6	0.644444	0.377778	0.333333	0.511111	0.488889	0.422222	0.577778	0.444444	0.355556	0.377778
0.611111	0.611111	0.708333	0.652778	0.680556	0.708333	0.625	0.583333	0.694444	0.416667	0.583333	0.597222	0.541667	0.375	0.611111	0.430556	0.680556	0.513889	0.511111	0.622222	0.555556	0.622222	0.733333	0.6	0.644444	0.644444	0.622222	0.577778	0.4	0.4	0.466667	0.444444	0.511111	0.488889	0.533333	0.533333
0.486111	0.680556	0.75	0.708333	0.694444	0.75	0.652778	0.569444	0.680556	0.5	0.513889	0.486111	0.388889	0.472222	0.597222	0.402778	0.402778	0.472222	0.6	0.6	0.6	0.555556	0.666667	0.688889	0.644444	0.666667	0.666667	0.533333	0.444444	0.333333	0.511111	0.533333	0.622222	0.488889	0.422222	0.422222
0.555556	0.597222	0.736111	0.652778	0.75	0.736111	0.625	0.583333	0.722222	0.555556	0.625	0.458333	0.541667	0.569444	0.569444	0.638889	0.444444	0.680556	0.555556	0.666667	0.666667	0.622222	0.755556	0.622222	0.688889	0.6	0.622222	0.422222	0.577778	0.355556	0.6	0.644444	0.355556	0.466667	0.555556	0.533333
0.638889	0.611111	0.638889	0.680556	0.75	0.75	0.666667	0.555556	0.680556	0.444444	0.430556	0.416667	0.472222	0.305556	0.513889	0.319444	0.5	0.375	0.533333	0.644444	0.666667	0.466667	0.777778	0.711111	0.666667	0.577778	0.711111	0.577778	0.622222	0.533333	0.466667	0.555556	0.422222	0.555556	0.4	0.466667
0.652778	0.708333	0.777778	0.652778	0.75	0.75	0.708333	0.583333	0.722222	0.555556	0.402778	0.402778	0.472222	0.388889	0.444444	0.402778	0.513889	0.402778	0.533333	0.644444	0.644444	0.577778	0.733333	0.644444	0.666667	0.6	0.755556	0.555556	0.444444	0.533333	0.577778	0.444444	0.4	0.422222	0.466667	0.422222
0.611111	0.583333	0.708333	0.625	0.722222	0.763889	0.625	0.583333	0.694444	0.611111	0.458333	0.583333	0.555556	0.527778	0.513889	0.472222	0.486111	0.555556	0.577778	0.733333	0.644444	0.511111	0.711111	0.6	0.644444	0.533333	0.666667	0.6	0.511111	0.533333	0.533333	0.488889	0.533333	0.555556	0.577778	0.533333
0.583333	0.680556	0.666667	0.680556	0.736111	0.736111	0.680556	0.597222	0.652778	0.486111	0.458333	0.402778	0.5	0.486111	0.458333	0.402778	0.444444	0.444444	0.644444	0.511111	0.555556	0.555556	0.688889	0.644444	0.622222	0.6	0.688889	0.511111	0.533333	0.555556	0.644444	0.533333	0.555556	0.577778	0.577778	0.555556
0.583333	0.680556	0.736111	0.652778	0.708333	0.75	0.680556	0.555556	0.736111	0.5	0.513889	0.402778	0.486111	0.458333	0.555556	0.444444	0.569444	0.513889	0.555556	0.622222	0.666667	0.644444	0.755556	0.733333	0.688889	0.555556	0.666667	0.444444	0.533333	0.511111	0.555556	0.422222	0.466667	0.555556	0.577778	0.6
0.611111	0.666667	0.680556	0.611111	0.680556	0.75	0.666667	0.569444	0.666667	0.555556	0.402778	0.416667	0.597222	0.527778	0.597222	0.5	0.583333	0.541667	0.533333	0.666667	0.622222	0.488889	0.777778	0.644444	0.644444	0.555556	0.666667	0.511111	0.311111	0.377778	0.555556	0.466667	0.422222	0.4	0.577778	0.488889
0.583333	0.666667	0.763889	0.652778	0.722222	0.75	0.611111	0.583333	0.694444	0.555556	0.472222	0.361111	0.555556	0.486111	0.5	0.527778	0.527778	0.513889	0.511111	0.644444	0.577778	0.622222	0.733333	0.622222	0.622222	0.622222	0.666667	0.488889	0.288889	0.511111	0.511111	0.355556	0.577778	0.555556	0.511111	0.355556
0.583333	0.569444	0.722222	0.722222	0.708333	0.75	0.638889	0.611111	0.666667	0.541667	0.583333	0.583333	0.666667	0.430556	0.652778	0.541667	0.527778	0.625	0.422222	0.6	0.644444	0.555556	0.688889	0.644444	0.644444	0.488889	0.666667	0.511111	0.488889	0.422222	0.511111	0.466667	0.555556	0.444444	0.533333	0.488889
0.611111	0.638889	0.694444	0.597222	0.694444	0.777778	0.680556	0.555556	0.694444	0.555556	0.555556	0.416667	0.583333	0.513889	0.555556	0.472222	0.527778	0.444444	0.444444	0.555556	0.666667	0.511111	0.755556	0.6	0.666667	0.644444	0.622222	0.488889	0.444444	0.577778	0.333333	0.422222	0.466667	0.444444	0.444444	0.422222
0.583333	0.680556	0.694444	0.652778	0.708333	0.722222	0.694444	0.569444	0.722222	0.486111	0.625	0.555556	0.472222	0.486111	0.458333	0.472222	0.569444	0.555556	0.533333	0.644444	0.688889	0.555556	0.777778	0.644444	0.6	0.6	0.688889	0.466667	0.533333	0.511111	0.577778	0.444444	0.488889	0.422222	0.644444	0.488889
0.611111	0.611111	0.708333	0.708333	0.694444	0.777778	0.652778	0.569444	0.680556	0.555556	0.291667	0.513889	0.402778	0.5	0.458333	0.513889	0.388889	0.458333	0.577778	0.577778	0.622222	0.533333	0.755556	0.622222	0.666667	0.555556	0.644444	0.511111	0.622222	0.533333	0.444444	0.288889	0.422222	0.355556	0.511111	0.444444
0.611111	0.611111	0.680556	0.597222	0.722222	0.75	0.680556	0.555556	0.625	0.430556	0.513889	0.430556	0.583333	0.402778	0.444444	0.458333	0.458333	0.583333	0.488889	0.555556	0.6	0.644444	0.755556	0.688889	0.644444	0.6	0.666667	0.488889	0.511111	0.4	0.377778	0.444444	0.355556	0.511111	0.533333	0.488889
0.555556	0.597222	0.722222	0.625	0.694444	0.708333	0.652778	0.611111	0.652778	0.486111	0.444444	0.583333	0.486111	0.555556	0.541667	0.527778	0.652778	0.652778	0.488889	0.555556	0.666667	0.6	0.733333	0.688889	0.555556	0.577778	0.733333	0.6	0.6	0.333333	0.422222	0.511111	0.622222	0.577778	0.666667	0.511111
0.583333	0.583333	0.763889	0.611111	0.722222	0.75	0.652778	0.555556	0.625	0.5	0.388889	0.444444	0.416667	0.375	0.444444	0.527778	0.486111	0.416667	0.555556	0.6	0.555556	0.577778	0.755556	0.711111	0.644444	0.6	0.622222	0.533333	0.4	0.466667	0.533333	0.488889	0.466667	0.444444	0.422222	0.488889
0.569444	0.638889	0.722222	0.694444	0.777778	0.763889	0.666667	0.638889	0.708333	0.458333	0.541667	0.5	0.583333	0.444444	0.444444	0.388889	0.444444	0.472222	0.488889	0.688889	0.6	0.533333	0.755556	0.666667	0.644444	0.622222	0.666667	0.444444	0.6	0.444444	0.488889	0.644444	0.444444	0.466667	0.444444	0.377778
0.611111	0.611111	0.694444	0.694444	0.708333	0.777778	0.666667	0.541667	0.694444	0.541667	0.513889	0.652778	0.555556	0.486111	0.569444	0.513889	0.486111	0.597222	0.488889	0.6	0.666667	0.577778	0.711111	0.666667	0.666667	0.622222	0.577778	0.466667	0.533333	0.377778	0.444444	0.288889	0.422222	0.533333	0.466667	0.555556

## Sheet: VL, delay
R1, low	Card, low	Eyes, low	gradCPT, low	Movies, low	nBack, low	SST, low	R2, low	GFC, low	R1, low perm	Card, low perm	Eyes, low perm	gradCPT, low perm	Movies, low perm	nBack, low perm	SST, low perm	R2, low perm	GFC, low perm	R1, high	Card, high	Eyes, high	gradCPT, high	Movies, high	nBack, high	SST, high	R2, high	GFC, high	R1, high perm	Card, high perm	Eyes, high perm	gradCPT, high perm	Movies, high perm	nBack, high perm	SST, high perm	R2, high perm	GFC, high perm
0.618421	0.631579	0.723684	0.565789	0.684211	0.710526	0.644737	0.618421	0.644737	0.526316	0.342105	0.526316	0.394737	0.552632	0.394737	0.486842	0.513158	0.460526	0.414634	0.560976	0.560976	0.536585	0.609756	0.609756	0.609756	0.609756	0.609756	0.414634	0.512195	0.414634	0.365854	0.414634	0.512195	0.536585	0.609756	0.512195
0.578947	0.592105	0.644737	0.618421	0.697368	0.723684	0.697368	0.605263	0.605263	0.605263	0.526316	0.473684	0.5	0.5	0.631579	0.539474	0.421053	0.460526	0.560976	0.609756	0.609756	0.609756	0.536585	0.536585	0.756098	0.634146	0.634146	0.536585	0.560976	0.414634	0.414634	0.536585	0.463415	0.487805	0.463415	0.390244
0.565789	0.631579	0.657895	0.552632	0.657895	0.710526	0.684211	0.605263	0.605263	0.526316	0.552632	0.552632	0.368421	0.394737	0.539474	0.460526	0.421053	0.526316	0.390244	0.512195	0.512195	0.609756	0.634146	0.731707	0.658537	0.560976	0.585366	0.585366	0.536585	0.634146	0.512195	0.560976	0.609756	0.487805	0.439024	0.560976
0.539474	0.631579	0.644737	0.565789	0.631579	0.763158	0.657895	0.618421	0.671053	0.552632	0.513158	0.552632	0.605263	0.434211	0.486842	0.473684	0.473684	0.486842	0.463415	0.512195	0.560976	0.487805	0.634146	0.634146	0.731707	0.634146	0.536585	0.487805	0.439024	0.463415	0.536585	0.487805	0.536585	0.365854	0.585366	0.487805
0.552632	0.592105	0.710526	0.513158	0.657895	0.776316	0.684211	0.644737	0.671053	0.513158	0.447368	0.539474	0.473684	0.592105	0.460526	0.486842	0.526316	0.605263	0.512195	0.585366	0.634146	0.536585	0.585366	0.560976	0.658537	0.609756	0.609756	0.487805	0.487805	0.536585	0.560976	0.341463	0.658537	0.439024	0.439024	0.560976
0.513158	0.657895	0.723684	0.539474	0.657895	0.697368	0.657895	0.644737	0.618421	0.539474	0.407895	0.486842	0.552632	0.460526	0.486842	0.605263	0.5	0.460526	0.560976	0.585366	0.609756	0.585366	0.585366	0.682927	0.731707	0.658537	0.536585	0.512195	0.536585	0.512195	0.560976	0.585366	0.585366	0.634146	0.536585	0.536585
0.552632	0.618421	0.75	0.526316	0.657895	0.671053	0.631579	0.605263	0.618421	0.460526	0.526316	0.605263	0.5	0.5	0.513158	0.526316	0.460526	0.565789	0.512195	0.536585	0.512195	0.487805	0.609756	0.634146	0.707317	0.560976	0.658537	0.463415	0.512195	0.414634	0.560976	0.585366	0.414634	0.512195	0.390244	0.634146
0.605263	0.631579	0.565789	0.618421	0.644737	0.736842	0.671053	0.618421	0.618421	0.539474	0.381579	0.605263	0.592105	0.631579	0.552632	0.434211	0.565789	0.513158	0.463415	0.634146	0.512195	0.512195	0.634146	0.609756	0.707317	0.560976	0.634146	0.439024	0.585366	0.585366	0.512195	0.560976	0.609756	0.390244	0.463415	0.414634
0.592105	0.697368	0.684211	0.592105	0.75	0.671053	0.671053	0.605263	0.684211	0.5	0.460526	0.578947	0.434211	0.460526	0.631579	0.552632	0.447368	0.605263	0.365854	0.536585	0.536585	0.512195	0.634146	0.658537	0.658537	0.609756	0.682927	0.560976	0.463415	0.341463	0.560976	0.512195	0.414634	0.341463	0.463415	0.463415
0.578947	0.644737	0.671053	0.605263	0.710526	0.684211	0.710526	0.565789	0.644737	0.355263	0.513158	0.355263	0.513158	0.5	0.486842	0.434211	0.342105	0.421053	0.487805	0.536585	0.512195	0.585366	0.658537	0.634146	0.682927	0.536585	0.609756	0.585366	0.585366	0.487805	0.512195	0.463415	0.512195	0.536585	0.512195	0.585366
0.644737	0.671053	0.75	0.592105	0.710526	0.657895	0.657895	0.605263	0.631579	0.355263	0.355263	0.381579	0.407895	0.460526	0.434211	0.460526	0.460526	0.381579	0.487805	0.487805	0.512195	0.731707	0.609756	0.634146	0.731707	0.609756	0.512195	0.414634	0.414634	0.365854	0.463415	0.585366	0.536585	0.414634	0.487805	0.463415
0.644737	0.605263	0.684211	0.605263	0.723684	0.736842	0.710526	0.605263	0.631579	0.394737	0.539474	0.592105	0.421053	0.486842	0.460526	0.434211	0.539474	0.473684	0.512195	0.487805	0.512195	0.634146	0.658537	0.463415	0.682927	0.560976	0.634146	0.414634	0.439024	0.560976	0.536585	0.512195	0.390244	0.365854	0.560976	0.341463
0.657895	0.671053	0.671053	0.513158	0.736842	0.776316	0.697368	0.618421	0.631579	0.592105	0.605263	0.5	0.526316	0.592105	0.473684	0.539474	0.5	0.578947	0.463415	0.463415	0.585366	0.609756	0.609756	0.609756	0.682927	0.634146	0.585366	0.634146	0.463415	0.634146	0.536585	0.317073	0.512195	0.634146	0.536585	0.463415
0.605263	0.605263	0.657895	0.618421	0.644737	0.710526	0.736842	0.565789	0.657895	0.592105	0.5	0.592105	0.592105	0.513158	0.526316	0.631579	0.631579	0.592105	0.439024	0.512195	0.536585	0.585366	0.609756	0.707317	0.707317	0.634146	0.658537	0.560976	0.536585	0.292683	0.414634	0.512195	0.512195	0.487805	0.487805	0.414634
0.565789	0.671053	0.710526	0.565789	0.671053	0.75	0.671053	0.578947	0.618421	0.5	0.394737	0.486842	0.578947	0.657895	0.526316	0.447368	0.473684	0.434211	0.560976	0.585366	0.560976	0.585366	0.609756	0.585366	0.682927	0.658537	0.609756	0.317073	0.536585	0.414634	0.487805	0.414634	0.512195	0.512195	0.536585	0.609756
0.578947	0.605263	0.736842	0.526316	0.671053	0.723684	0.657895	0.578947	0.605263	0.592105	0.578947	0.592105	0.526316	0.578947	0.565789	0.618421	0.578947	0.605263	0.390244	0.634146	0.560976	0.536585	0.682927	0.634146	0.634146	0.634146	0.585366	0.585366	0.560976	0.536585	0.560976	0.634146	0.365854	0.585366	0.585366	0.536585
0.565789	0.631579	0.723684	0.578947	0.723684	0.710526	0.684211	0.592105	0.631579	0.368421	0.407895	0.342105	0.565789	0.460526	0.552632	0.407895	0.447368	0.473684	0.439024	0.512195	0.634146	0.634146	0.585366	0.634146	0.658537	0.634146	0.609756	0.365854	0.512195	0.560976	0.585366	0.560976	0.585366	0.341463	0.341463	0.414634
0.605263	0.631579	0.671053	0.552632	0.684211	0.710526	0.710526	0.605263	0.671053	0.421053	0.513158	0.434211	0.460526	0.447368	0.5	0.460526	0.434211	0.460526	0.463415	0.560976	0.585366	0.536585	0.560976	0.609756	0.731707	0.634146	0.585366	0.487805	0.487805	0.536585	0.585366	0.585366	0.439024	0.585366	0.658537	0.512195
0.578947	0.684211	0.671053	0.565789	0.644737	0.684211	0.710526	0.592105	0.657895	0.592105	0.473684	0.671053	0.539474	0.447368	0.434211	0.394737	0.539474	0.526316	0.463415	0.536585	0.609756	0.585366	0.658537	0.560976	0.682927	0.609756	0.585366	0.390244	0.512195	0.439024	0.487805	0.512195	0.512195	0.365854	0.463415	0.463415
0.539474	0.578947	0.671053	0.618421	0.710526	0.723684	0.697368	0.592105	0.657895	0.618421	0.565789	0.434211	0.578947	0.5	0.605263	0.486842	0.460526	0.539474	0.463415	0.585366	0.560976	0.609756	0.585366	0.634146	0.707317	0.560976	0.658537	0.560976	0.487805	0.414634	0.390244	0.463415	0.609756	0.487805	0.414634	0.463415
0.578947	0.631579	0.697368	0.631579	0.671053	0.697368	0.578947	0.605263	0.631579	0.605263	0.631579	0.5	0.723684	0.592105	0.513158	0.5	0.552632	0.565789	0.536585	0.536585	0.585366	0.487805	0.682927	0.609756	0.707317	0.560976	0.560976	0.585366	0.609756	0.536585	0.658537	0.609756	0.560976	0.439024	0.390244	0.609756
0.644737	0.605263	0.671053	0.592105	0.697368	0.697368	0.75	0.644737	0.618421	0.552632	0.473684	0.407895	0.447368	0.394737	0.473684	0.486842	0.486842	0.473684	0.390244	0.609756	0.512195	0.536585	0.658537	0.634146	0.658537	0.682927	0.609756	0.658537	0.487805	0.487805	0.560976	0.585366	0.634146	0.634146	0.512195	0.536585
0.565789	0.605263	0.697368	0.605263	0.671053	0.75	0.671053	0.552632	0.539474	0.565789	0.578947	0.513158	0.407895	0.526316	0.578947	0.526316	0.473684	0.5	0.414634	0.512195	0.585366	0.463415	0.658537	0.512195	0.609756	0.560976	0.585366	0.609756	0.585366	0.658537	0.560976	0.658537	0.536585	0.634146	0.585366	0.536585
0.552632	0.684211	0.684211	0.618421	0.657895	0.723684	0.605263	0.565789	0.631579	0.618421	0.565789	0.526316	0.578947	0.565789	0.526316	0.539474	0.592105	0.605263	0.512195	0.463415	0.634146	0.585366	0.634146	0.682927	0.731707	0.609756	0.609756	0.463415	0.560976	0.439024	0.609756	0.439024	0.487805	0.536585	0.560976	0.658537
0.578947	0.671053	0.697368	0.592105	0.644737	0.710526	0.736842	0.552632	0.671053	0.434211	0.328947	0.447368	0.381579	0.592105	0.394737	0.394737	0.421053	0.421053	0.463415	0.609756	0.560976	0.634146	0.634146	0.585366	0.682927	0.560976	0.609756	0.414634	0.560976	0.439024	0.682927	0.487805	0.439024	0.463415	0.390244	0.463415
0.697368	0.631579	0.736842	0.605263	0.684211	0.657895	0.644737	0.618421	0.657895	0.565789	0.447368	0.513158	0.486842	0.447368	0.565789	0.592105	0.5	0.539474	0.414634	0.463415	0.512195	0.585366	0.585366	0.512195	0.731707	0.536585	0.585366	0.536585	0.634146	0.487805	0.439024	0.365854	0.414634	0.634146	0.585366	0.390244
0.578947	0.684211	0.657895	0.592105	0.684211	0.684211	0.710526	0.592105	0.631579	0.631579	0.407895	0.618421	0.526316	0.5	0.486842	0.368421	0.578947	0.473684	0.487805	0.560976	0.512195	0.585366	0.536585	0.609756	0.634146	0.609756	0.658537	0.414634	0.390244	0.390244	0.609756	0.414634	0.512195	0.560976	0.414634	0.585366
0.513158	0.631579	0.657895	0.565789	0.710526	0.710526	0.710526	0.618421	0.618421	0.407895	0.434211	0.565789	0.578947	0.460526	0.394737	0.394737	0.407895	0.578947	0.414634	0.560976	0.536585	0.585366	0.731707	0.585366	0.658537	0.609756	0.609756	0.512195	0.560976	0.682927	0.609756	0.560976	0.512195	0.536585	0.536585	0.512195
0.578947	0.631579	0.657895	0.592105	0.657895	0.671053	0.671053	0.592105	0.618421	0.486842	0.355263	0.565789	0.407895	0.486842	0.368421	0.473684	0.447368	0.473684	0.487805	0.585366	0.512195	0.585366	0.609756	0.487805	0.658537	0.609756	0.658537	0.439024	0.414634	0.414634	0.439024	0.512195	0.365854	0.512195	0.390244	0.463415
0.565789	0.631579	0.697368	0.605263	0.697368	0.710526	0.697368	0.631579	0.631579	0.565789	0.447368	0.5	0.539474	0.473684	0.486842	0.631579	0.605263	0.539474	0.390244	0.512195	0.536585	0.609756	0.512195	0.682927	0.682927	0.512195	0.634146	0.512195	0.487805	0.512195	0.560976	0.463415	0.585366	0.536585	0.487805	0.634146
0.592105	0.592105	0.723684	0.552632	0.697368	0.710526	0.697368	0.657895	0.631579	0.539474	0.513158	0.513158	0.578947	0.513158	0.447368	0.513158	0.565789	0.605263	0.536585	0.536585	0.463415	0.585366	0.609756	0.609756	0.609756	0.609756	0.634146	0.439024	0.560976	0.658537	0.487805	0.512195	0.439024	0.512195	0.390244	0.487805
0.605263	0.605263	0.723684	0.605263	0.697368	0.644737	0.697368	0.605263	0.631579	0.539474	0.539474	0.644737	0.486842	0.447368	0.723684	0.447368	0.644737	0.539474	0.487805	0.487805	0.585366	0.512195	0.634146	0.682927	0.658537	0.682927	0.682927	0.560976	0.512195	0.512195	0.414634	0.414634	0.439024	0.512195	0.439024	0.463415
0.578947	0.657895	0.671053	0.605263	0.684211	0.697368	0.671053	0.605263	0.618421	0.434211	0.592105	0.460526	0.578947	0.486842	0.5	0.513158	0.381579	0.578947	0.512195	0.585366	0.512195	0.560976	0.658537	0.585366	0.682927	0.609756	0.536585	0.390244	0.658537	0.512195	0.487805	0.390244	0.609756	0.634146	0.560976	0.487805
0.539474	0.605263	0.684211	0.526316	0.697368	0.697368	0.657895	0.592105	0.644737	0.473684	0.539474	0.394737	0.394737	0.473684	0.605263	0.5	0.407895	0.447368	0.512195	0.512195	0.536585	0.609756	0.609756	0.560976	0.609756	0.609756	0.682927	0.634146	0.560976	0.585366	0.512195	0.512195	0.512195	0.365854	0.365854	0.512195
0.605263	0.605263	0.671053	0.539474	0.671053	0.75	0.657895	0.644737	0.657895	0.539474	0.407895	0.5	0.565789	0.473684	0.421053	0.368421	0.592105	0.486842	0.487805	0.560976	0.585366	0.560976	0.609756	0.658537	0.609756	0.560976	0.585366	0.536585	0.439024	0.463415	0.414634	0.536585	0.317073	0.365854	0.439024	0.487805
0.605263	0.671053	0.710526	0.592105	0.684211	0.75	0.710526	0.657895	0.631579	0.460526	0.552632	0.421053	0.618421	0.447368	0.460526	0.592105	0.447368	0.513158	0.536585	0.463415	0.585366	0.585366	0.609756	0.609756	0.707317	0.634146	0.609756	0.414634	0.390244	0.560976	0.560976	0.487805	0.487805	0.536585	0.585366	0.536585
0.631579	0.631579	0.671053	0.644737	0.723684	0.697368	0.723684	0.592105	0.605263	0.421053	0.513158	0.407895	0.407895	0.421053	0.407895	0.539474	0.460526	0.5	0.512195	0.487805	0.634146	0.487805	0.585366	0.585366	0.780488	0.658537	0.634146	0.560976	0.463415	0.609756	0.512195	0.512195	0.414634	0.414634	0.536585	0.365854
0.684211	0.710526	0.684211	0.592105	0.657895	0.684211	0.710526	0.605263	0.644737	0.526316	0.578947	0.526316	0.618421	0.5	0.513158	0.407895	0.513158	0.434211	0.512195	0.536585	0.536585	0.512195	0.609756	0.634146	0.682927	0.609756	0.585366	0.487805	0.414634	0.536585	0.585366	0.439024	0.560976	0.414634	0.365854	0.609756
0.592105	0.671053	0.684211	0.578947	0.697368	0.697368	0.631579	0.644737	0.592105	0.565789	0.473684	0.526316	0.552632	0.434211	0.578947	0.460526	0.421053	0.486842	0.365854	0.463415	0.536585	0.682927	0.609756	0.609756	0.731707	0.585366	0.560976	0.512195	0.536585	0.585366	0.560976	0.414634	0.585366	0.463415	0.634146	0.487805
0.605263	0.657895	0.684211	0.539474	0.723684	0.75	0.671053	0.605263	0.671053	0.565789	0.657895	0.565789	0.447368	0.552632	0.460526	0.578947	0.526316	0.631579	0.414634	0.609756	0.439024	0.585366	0.585366	0.585366	0.609756	0.536585	0.658537	0.487805	0.512195	0.487805	0.536585	0.585366	0.560976	0.560976	0.512195	0.512195
0.605263	0.5	0.710526	0.605263	0.618421	0.789474	0.684211	0.592105	0.539474	0.473684	0.526316	0.486842	0.578947	0.5	0.486842	0.473684	0.565789	0.486842	0.560976	0.512195	0.585366	0.560976	0.634146	0.609756	0.634146	0.585366	0.634146	0.536585	0.512195	0.487805	0.463415	0.512195	0.463415	0.560976	0.658537	0.658537
0.605263	0.671053	0.671053	0.526316	0.671053	0.710526	0.631579	0.631579	0.578947	0.578947	0.539474	0.631579	0.434211	0.565789	0.5	0.539474	0.473684	0.552632	0.536585	0.536585	0.536585	0.560976	0.609756	0.658537	0.707317	0.609756	0.634146	0.536585	0.536585	0.463415	0.463415	0.487805	0.439024	0.487805	0.463415	0.390244
0.657895	0.631579	0.671053	0.565789	0.710526	0.75	0.671053	0.605263	0.618421	0.381579	0.421053	0.460526	0.447368	0.460526	0.552632	0.605263	0.526316	0.460526	0.560976	0.512195	0.512195	0.560976	0.609756	0.634146	0.634146	0.634146	0.536585	0.560976	0.658537	0.439024	0.414634	0.634146	0.463415	0.463415	0.560976	0.439024
0.565789	0.592105	0.710526	0.565789	0.631579	0.75	0.671053	0.605263	0.684211	0.5	0.539474	0.368421	0.486842	0.592105	0.552632	0.407895	0.605263	0.5	0.463415	0.560976	0.487805	0.634146	0.609756	0.609756	0.682927	0.560976	0.609756	0.585366	0.463415	0.609756	0.585366	0.609756	0.536585	0.439024	0.585366	0.560976
0.592105	0.657895	0.75	0.592105	0.697368	0.736842	0.75	0.605263	0.618421	0.394737	0.460526	0.486842	0.473684	0.421053	0.460526	0.552632	0.578947	0.526316	0.512195	0.512195	0.609756	0.585366	0.658537	0.658537	0.707317	0.658537	0.682927	0.487805	0.292683	0.292683	0.463415	0.414634	0.365854	0.463415	0.536585	0.414634
0.618421	0.684211	0.75	0.552632	0.684211	0.697368	0.644737	0.592105	0.684211	0.447368	0.605263	0.421053	0.513158	0.539474	0.447368	0.486842	0.578947	0.473684	0.536585	0.512195	0.536585	0.512195	0.634146	0.609756	0.682927	0.512195	0.634146	0.439024	0.487805	0.487805	0.463415	0.585366	0.658537	0.560976	0.609756	0.560976
0.578947	0.592105	0.657895	0.605263	0.657895	0.710526	0.75	0.605263	0.618421	0.473684	0.473684	0.513158	0.328947	0.552632	0.473684	0.407895	0.552632	0.513158	0.463415	0.560976	0.609756	0.560976	0.585366	0.634146	0.658537	0.609756	0.682927	0.463415	0.609756	0.341463	0.390244	0.609756	0.634146	0.414634	0.390244	0.414634
0.578947	0.631579	0.697368	0.592105	0.684211	0.710526	0.684211	0.684211	0.644737	0.618421	0.592105	0.578947	0.526316	0.513158	0.552632	0.460526	0.434211	0.592105	0.487805	0.463415	0.560976	0.609756	0.634146	0.658537	0.609756	0.585366	0.536585	0.634146	0.536585	0.707317	0.536585	0.560976	0.585366	0.487805	0.560976	0.512195
0.513158	0.605263	0.684211	0.605263	0.671053	0.671053	0.736842	0.605263	0.671053	0.447368	0.565789	0.421053	0.526316	0.486842	0.631579	0.394737	0.552632	0.460526	0.439024	0.512195	0.560976	0.585366	0.634146	0.609756	0.658537	0.634146	0.585366	0.609756	0.487805	0.585366	0.560976	0.585366	0.487805	0.414634	0.585366	0.487805
0.552632	0.592105	0.710526	0.618421	0.697368	0.776316	0.710526	0.618421	0.644737	0.578947	0.513158	0.552632	0.460526	0.473684	0.552632	0.460526	0.5	0.513158	0.365854	0.536585	0.512195	0.609756	0.634146	0.682927	0.682927	0.609756	0.658537	0.560976	0.365854	0.560976	0.512195	0.585366	0.560976	0.536585	0.560976	0.585366
0.657895	0.592105	0.684211	0.513158	0.710526	0.776316	0.657895	0.605263	0.631579	0.565789	0.473684	0.407895	0.460526	0.486842	0.473684	0.407895	0.460526	0.447368	0.512195	0.512195	0.560976	0.536585	0.585366	0.585366	0.707317	0.560976	0.634146	0.560976	0.390244	0.390244	0.414634	0.487805	0.512195	0.585366	0.585366	0.560976
0.552632	0.605263	0.644737	0.486842	0.671053	0.736842	0.644737	0.631579	0.618421	0.5	0.434211	0.578947	0.447368	0.486842	0.381579	0.407895	0.434211	0.513158	0.414634	0.536585	0.463415	0.512195	0.634146	0.585366	0.707317	0.560976	0.634146	0.414634	0.463415	0.390244	0.536585	0.439024	0.512195	0.512195	0.365854	0.512195
0.565789	0.657895	0.75	0.552632	0.657895	0.631579	0.657895	0.592105	0.631579	0.328947	0.513158	0.407895	0.447368	0.486842	0.539474	0.460526	0.552632	0.394737	0.439024	0.487805	0.609756	0.560976	0.634146	0.682927	0.658537	0.585366	0.560976	0.414634	0.439024	0.463415	0.658537	0.414634	0.463415	0.609756	0.414634	0.585366
0.592105	0.605263	0.697368	0.592105	0.644737	0.75	0.657895	0.618421	0.592105	0.578947	0.5	0.434211	0.539474	0.473684	0.552632	0.526316	0.671053	0.565789	0.439024	0.560976	0.560976	0.536585	0.609756	0.634146	0.682927	0.609756	0.658537	0.585366	0.585366	0.585366	0.487805	0.512195	0.634146	0.463415	0.634146	0.560976
0.578947	0.539474	0.671053	0.565789	0.657895	0.736842	0.684211	0.605263	0.657895	0.552632	0.552632	0.552632	0.5	0.381579	0.486842	0.486842	0.421053	0.539474	0.609756	0.560976	0.585366	0.585366	0.585366	0.609756	0.658537	0.560976	0.634146	0.658537	0.463415	0.463415	0.439024	0.463415	0.634146	0.560976	0.390244	0.658537
0.644737	0.631579	0.657895	0.631579	0.657895	0.789474	0.644737	0.605263	0.578947	0.473684	0.513158	0.552632	0.473684	0.381579	0.434211	0.578947	0.460526	0.513158	0.414634	0.536585	0.585366	0.609756	0.560976	0.658537	0.682927	0.682927	0.585366	0.463415	0.560976	0.585366	0.560976	0.390244	0.585366	0.585366	0.390244	0.560976
0.592105	0.644737	0.631579	0.644737	0.723684	0.75	0.671053	0.644737	0.618421	0.631579	0.421053	0.421053	0.539474	0.539474	0.513158	0.552632	0.473684	0.526316	0.512195	0.487805	0.463415	0.560976	0.536585	0.585366	0.707317	0.585366	0.634146	0.560976	0.512195	0.585366	0.609756	0.463415	0.439024	0.536585	0.658537	0.487805
0.578947	0.605263	0.697368	0.592105	0.671053	0.644737	0.671053	0.605263	0.592105	0.644737	0.381579	0.434211	0.447368	0.394737	0.473684	0.434211	0.355263	0.434211	0.439024	0.536585	0.439024	0.560976	0.634146	0.585366	0.609756	0.634146	0.512195	0.560976	0.585366	0.487805	0.414634	0.560976	0.390244	0.609756	0.390244	0.414634
0.605263	0.644737	0.657895	0.605263	0.671053	0.684211	0.657895	0.605263	0.618421	0.355263	0.5	0.315789	0.565789	0.592105	0.5	0.486842	0.434211	0.355263	0.487805	0.560976	0.512195	0.512195	0.634146	0.609756	0.682927	0.609756	0.609756	0.317073	0.463415	0.560976	0.390244	0.414634	0.512195	0.487805	0.487805	0.536585
0.513158	0.697368	0.671053	0.631579	0.736842	0.697368	0.631579	0.631579	0.618421	0.539474	0.407895	0.434211	0.447368	0.434211	0.526316	0.342105	0.486842	0.355263	0.512195	0.536585	0.585366	0.609756	0.585366	0.585366	0.682927	0.609756	0.560976	0.414634	0.439024	0.585366	0.512195	0.390244	0.365854	0.536585	0.536585	0.439024
0.618421	0.644737	0.710526	0.618421	0.710526	0.736842	0.697368	0.605263	0.684211	0.565789	0.421053	0.473684	0.592105	0.565789	0.368421	0.486842	0.552632	0.5	0.390244	0.585366	0.585366	0.609756	0.585366	0.658537	0.707317	0.560976	0.560976	0.390244	0.341463	0.512195	0.341463	0.341463	0.487805	0.390244	0.439024	0.341463
0.526316	0.631579	0.697368	0.631579	0.671053	0.710526	0.657895	0.631579	0.657895	0.473684	0.342105	0.552632	0.381579	0.618421	0.460526	0.381579	0.526316	0.486842	0.560976	0.439024	0.634146	0.536585	0.634146	0.585366	0.585366	0.609756	0.682927	0.512195	0.536585	0.439024	0.560976	0.341463	0.512195	0.292683	0.585366	0.439024
0.671053	0.644737	0.671053	0.552632	0.657895	0.631579	0.644737	0.605263	0.671053	0.513158	0.592105	0.460526	0.539474	0.421053	0.5	0.605263	0.592105	0.473684	0.512195	0.512195	0.536585	0.560976	0.609756	0.609756	0.731707	0.585366	0.609756	0.463415	0.512195	0.560976	0.341463	0.390244	0.585366	0.560976	0.560976	0.414634
0.578947	0.671053	0.644737	0.592105	0.697368	0.671053	0.697368	0.605263	0.631579	0.486842	0.552632	0.631579	0.578947	0.434211	0.671053	0.618421	0.486842	0.526316	0.365854	0.560976	0.585366	0.585366	0.634146	0.658537	0.707317	0.512195	0.609756	0.414634	0.317073	0.439024	0.439024	0.512195	0.512195	0.292683	0.365854	0.463415
0.605263	0.631579	0.697368	0.592105	0.684211	0.657895	0.697368	0.592105	0.697368	0.513158	0.368421	0.394737	0.473684	0.473684	0.473684	0.434211	0.5	0.394737	0.487805	0.487805	0.536585	0.536585	0.634146	0.585366	0.682927	0.634146	0.609756	0.512195	0.414634	0.658537	0.512195	0.536585	0.560976	0.414634	0.560976	0.536585
0.539474	0.605263	0.736842	0.605263	0.736842	0.684211	0.684211	0.605263	0.644737	0.526316	0.592105	0.539474	0.473684	0.289474	0.342105	0.421053	0.592105	0.5	0.609756	0.560976	0.536585	0.536585	0.585366	0.585366	0.634146	0.585366	0.609756	0.634146	0.609756	0.560976	0.560976	0.512195	0.536585	0.585366	0.512195	0.560976
0.5	0.618421	0.697368	0.539474	0.684211	0.723684	0.697368	0.618421	0.644737	0.526316	0.5	0.565789	0.552632	0.526316	0.526316	0.513158	0.565789	0.578947	0.536585	0.536585	0.560976	0.585366	0.609756	0.585366	0.658537	0.609756	0.536585	0.585366	0.439024	0.512195	0.560976	0.560976	0.560976	0.439024	0.439024	0.585366
0.552632	0.618421	0.697368	0.526316	0.657895	0.710526	0.671053	0.618421	0.592105	0.473684	0.447368	0.473684	0.513158	0.5	0.513158	0.605263	0.447368	0.460526	0.414634	0.512195	0.487805	0.585366	0.707317	0.658537	0.707317	0.609756	0.634146	0.414634	0.487805	0.292683	0.487805	0.463415	0.414634	0.487805	0.487805	0.463415
0.618421	0.671053	0.657895	0.513158	0.710526	0.710526	0.684211	0.592105	0.631579	0.434211	0.473684	0.381579	0.289474	0.447368	0.421053	0.407895	0.473684	0.421053	0.536585	0.463415	0.560976	0.512195	0.585366	0.560976	0.731707	0.609756	0.609756	0.414634	0.390244	0.463415	0.560976	0.390244	0.439024	0.585366	0.439024	0.512195
0.578947	0.644737	0.723684	0.578947	0.697368	0.710526	0.671053	0.644737	0.631579	0.473684	0.5	0.434211	0.460526	0.592105	0.368421	0.355263	0.565789	0.486842	0.487805	0.512195	0.585366	0.634146	0.658537	0.634146	0.658537	0.658537	0.634146	0.463415	0.560976	0.439024	0.512195	0.560976	0.560976	0.463415	0.439024	0.487805
0.618421	0.671053	0.671053	0.552632	0.657895	0.723684	0.710526	0.618421	0.657895	0.447368	0.447368	0.539474	0.5	0.381579	0.5	0.473684	0.526316	0.513158	0.487805	0.512195	0.512195	0.585366	0.658537	0.658537	0.658537	0.707317	0.634146	0.658537	0.536585	0.560976	0.585366	0.609756	0.512195	0.560976	0.536585	0.487805
0.552632	0.605263	0.605263	0.578947	0.710526	0.75	0.710526	0.644737	0.631579	0.513158	0.526316	0.460526	0.539474	0.552632	0.486842	0.460526	0.539474	0.5	0.609756	0.463415	0.536585	0.707317	0.585366	0.585366	0.780488	0.512195	0.634146	0.585366	0.512195	0.487805	0.658537	0.390244	0.414634	0.292683	0.487805	0.487805
0.578947	0.592105	0.671053	0.539474	0.657895	0.644737	0.671053	0.605263	0.592105	0.565789	0.434211	0.473684	0.460526	0.565789	0.460526	0.434211	0.526316	0.552632	0.536585	0.414634	0.536585	0.536585	0.560976	0.634146	0.609756	0.560976	0.609756	0.536585	0.390244	0.487805	0.414634	0.560976	0.609756	0.634146	0.414634	0.682927
0.578947	0.657895	0.631579	0.552632	0.657895	0.723684	0.684211	0.486842	0.631579	0.513158	0.407895	0.526316	0.460526	0.526316	0.473684	0.447368	0.526316	0.578947	0.487805	0.560976	0.512195	0.609756	0.609756	0.585366	0.634146	0.634146	0.658537	0.536585	0.658537	0.634146	0.609756	0.512195	0.731707	0.390244	0.487805	0.609756
0.631579	0.657895	0.684211	0.552632	0.671053	0.736842	0.684211	0.592105	0.631579	0.368421	0.565789	0.473684	0.565789	0.578947	0.5	0.486842	0.565789	0.565789	0.512195	0.536585	0.536585	0.560976	0.609756	0.682927	0.756098	0.585366	0.609756	0.634146	0.609756	0.536585	0.463415	0.390244	0.487805	0.560976	0.463415	0.463415
0.539474	0.697368	0.723684	0.592105	0.657895	0.710526	0.644737	0.631579	0.644737	0.539474	0.447368	0.578947	0.5	0.578947	0.473684	0.513158	0.592105	0.592105	0.341463	0.560976	0.560976	0.536585	0.658537	0.658537	0.707317	0.658537	0.658537	0.390244	0.365854	0.560976	0.439024	0.512195	0.560976	0.439024	0.536585	0.487805
0.592105	0.618421	0.684211	0.578947	0.710526	0.684211	0.644737	0.578947	0.605263	0.526316	0.565789	0.460526	0.578947	0.460526	0.539474	0.565789	0.486842	0.552632	0.512195	0.560976	0.609756	0.609756	0.609756	0.634146	0.634146	0.609756	0.634146	0.658537	0.487805	0.439024	0.390244	0.341463	0.414634	0.560976	0.487805	0.463415
0.552632	0.631579	0.697368	0.565789	0.657895	0.763158	0.723684	0.631579	0.605263	0.552632	0.486842	0.513158	0.381579	0.552632	0.592105	0.5	0.342105	0.460526	0.390244	0.536585	0.536585	0.634146	0.609756	0.609756	0.634146	0.585366	0.609756	0.341463	0.487805	0.414634	0.512195	0.463415	0.512195	0.317073	0.585366	0.268293
0.644737	0.605263	0.684211	0.565789	0.671053	0.736842	0.657895	0.592105	0.657895	0.473684	0.539474	0.355263	0.513158	0.486842	0.486842	0.460526	0.539474	0.407895	0.487805	0.536585	0.560976	0.560976	0.609756	0.560976	0.682927	0.585366	0.634146	0.487805	0.439024	0.536585	0.487805	0.463415	0.390244	0.536585	0.609756	0.512195
0.565789	0.644737	0.697368	0.578947	0.710526	0.710526	0.697368	0.618421	0.631579	0.394737	0.447368	0.447368	0.5	0.486842	0.644737	0.578947	0.526316	0.513158	0.439024	0.536585	0.512195	0.512195	0.658537	0.536585	0.682927	0.658537	0.658537	0.609756	0.512195	0.560976	0.536585	0.487805	0.609756	0.512195	0.487805	0.682927
0.578947	0.5	0.710526	0.605263	0.671053	0.723684	0.684211	0.618421	0.657895	0.5	0.434211	0.592105	0.473684	0.486842	0.631579	0.486842	0.394737	0.513158	0.487805	0.560976	0.585366	0.658537	0.585366	0.536585	0.682927	0.536585	0.585366	0.512195	0.560976	0.536585	0.487805	0.536585	0.463415	0.634146	0.536585	0.439024
0.618421	0.631579	0.644737	0.631579	0.697368	0.789474	0.644737	0.592105	0.618421	0.460526	0.552632	0.644737	0.447368	0.421053	0.434211	0.473684	0.513158	0.513158	0.512195	0.560976	0.585366	0.585366	0.560976	0.585366	0.731707	0.585366	0.560976	0.365854	0.439024	0.560976	0.463415	0.487805	0.585366	0.560976	0.609756	0.536585
0.5	0.644737	0.736842	0.605263	0.684211	0.710526	0.618421	0.631579	0.631579	0.460526	0.5	0.447368	0.447368	0.526316	0.539474	0.460526	0.526316	0.5	0.414634	0.487805	0.487805	0.609756	0.585366	0.536585	0.731707	0.658537	0.658537	0.341463	0.536585	0.560976	0.536585	0.536585	0.585366	0.585366	0.463415	0.585366
0.552632	0.657895	0.710526	0.539474	0.684211	0.684211	0.710526	0.605263	0.592105	0.605263	0.526316	0.592105	0.552632	0.513158	0.486842	0.578947	0.539474	0.631579	0.536585	0.536585	0.609756	0.560976	0.585366	0.585366	0.682927	0.658537	0.707317	0.512195	0.536585	0.560976	0.707317	0.536585	0.585366	0.658537	0.463415	0.487805
0.644737	0.657895	0.710526	0.605263	0.657895	0.684211	0.697368	0.605263	0.605263	0.447368	0.578947	0.434211	0.539474	0.315789	0.552632	0.618421	0.421053	0.5	0.463415	0.585366	0.609756	0.560976	0.585366	0.560976	0.756098	0.634146	0.560976	0.463415	0.609756	0.609756	0.634146	0.512195	0.560976	0.634146	0.536585	0.634146
0.578947	0.644737	0.697368	0.592105	0.684211	0.697368	0.697368	0.631579	0.631579	0.552632	0.486842	0.578947	0.5	0.460526	0.618421	0.394737	0.5	0.473684	0.512195	0.463415	0.536585	0.536585	0.585366	0.634146	0.682927	0.560976	0.658537	0.585366	0.682927	0.560976	0.463415	0.731707	0.439024	0.487805	0.439024	0.439024
0.565789	0.592105	0.671053	0.592105	0.697368	0.776316	0.605263	0.605263	0.605263	0.644737	0.5	0.618421	0.486842	0.526316	0.565789	0.592105	0.644737	0.552632	0.536585	0.536585	0.463415	0.512195	0.609756	0.682927	0.682927	0.512195	0.682927	0.512195	0.536585	0.487805	0.414634	0.439024	0.560976	0.536585	0.609756	0.560976
0.578947	0.592105	0.684211	0.539474	0.671053	0.736842	0.631579	0.592105	0.697368	0.5	0.434211	0.5	0.539474	0.578947	0.526316	0.513158	0.526316	0.513158	0.487805	0.536585	0.536585	0.512195	0.658537	0.609756	0.707317	0.634146	0.609756	0.463415	0.487805	0.585366	0.463415	0.414634	0.463415	0.414634	0.585366	0.439024
0.578947	0.644737	0.736842	0.578947	0.723684	0.697368	0.697368	0.565789	0.657895	0.631579	0.394737	0.552632	0.578947	0.539474	0.552632	0.513158	0.565789	0.565789	0.390244	0.414634	0.609756	0.512195	0.634146	0.609756	0.707317	0.560976	0.682927	0.463415	0.463415	0.560976	0.585366	0.560976	0.536585	0.463415	0.560976	0.487805
0.631579	0.605263	0.644737	0.605263	0.644737	0.75	0.723684	0.592105	0.618421	0.434211	0.526316	0.539474	0.513158	0.473684	0.513158	0.5	0.513158	0.552632	0.414634	0.560976	0.560976	0.560976	0.609756	0.658537	0.634146	0.658537	0.658537	0.439024	0.512195	0.487805	0.463415	0.682927	0.585366	0.365854	0.439024	0.487805
0.644737	0.671053	0.684211	0.526316	0.723684	0.657895	0.684211	0.631579	0.605263	0.328947	0.526316	0.526316	0.526316	0.631579	0.578947	0.513158	0.407895	0.539474	0.658537	0.487805	0.536585	0.585366	0.585366	0.609756	0.658537	0.560976	0.682927	0.512195	0.463415	0.414634	0.536585	0.463415	0.439024	0.560976	0.439024	0.463415
0.565789	0.605263	0.657895	0.592105	0.657895	0.723684	0.644737	0.578947	0.631579	0.605263	0.486842	0.539474	0.434211	0.592105	0.328947	0.434211	0.434211	0.434211	0.585366	0.560976	0.487805	0.585366	0.634146	0.585366	0.682927	0.609756	0.707317	0.317073	0.536585	0.292683	0.560976	0.414634	0.341463	0.487805	0.390244	0.414634
0.486842	0.631579	0.605263	0.565789	0.605263	0.697368	0.644737	0.618421	0.605263	0.434211	0.421053	0.328947	0.473684	0.460526	0.460526	0.5	0.381579	0.473684	0.414634	0.585366	0.536585	0.560976	0.634146	0.609756	0.731707	0.707317	0.658537	0.536585	0.512195	0.365854	0.341463	0.487805	0.487805	0.536585	0.341463	0.243902
0.552632	0.552632	0.671053	0.605263	0.671053	0.723684	0.657895	0.605263	0.657895	0.513158	0.289474	0.434211	0.447368	0.513158	0.434211	0.460526	0.486842	0.434211	0.463415	0.609756	0.463415	0.609756	0.585366	0.609756	0.658537	0.634146	0.609756	0.609756	0.536585	0.634146	0.487805	0.609756	0.634146	0.560976	0.390244	0.560976
0.526316	0.605263	0.657895	0.513158	0.684211	0.710526	0.671053	0.644737	0.684211	0.644737	0.552632	0.434211	0.5	0.618421	0.473684	0.539474	0.486842	0.592105	0.560976	0.560976	0.634146	0.609756	0.560976	0.658537	0.609756	0.585366	0.707317	0.439024	0.536585	0.512195	0.536585	0.609756	0.536585	0.439024	0.585366	0.560976
0.605263	0.605263	0.657895	0.618421	0.684211	0.657895	0.723684	0.605263	0.631579	0.618421	0.526316	0.381579	0.526316	0.328947	0.526316	0.526316	0.552632	0.460526	0.390244	0.512195	0.487805	0.536585	0.658537	0.609756	0.731707	0.609756	0.634146	0.512195	0.439024	0.560976	0.585366	0.487805	0.439024	0.439024	0.365854	0.536585
0.618421	0.657895	0.684211	0.513158	0.723684	0.710526	0.631579	0.657895	0.657895	0.473684	0.447368	0.276316	0.407895	0.473684	0.5	0.434211	0.513158	0.407895	0.487805	0.463415	0.439024	0.585366	0.609756	0.609756	0.585366	0.609756	0.536585	0.609756	0.390244	0.536585	0.560976	0.585366	0.512195	0.463415	0.512195	0.463415
0.592105	0.657895	0.697368	0.618421	0.684211	0.75	0.684211	0.644737	0.592105	0.486842	0.355263	0.473684	0.513158	0.565789	0.526316	0.5	0.473684	0.447368	0.536585	0.487805	0.609756	0.560976	0.585366	0.707317	0.682927	0.609756	0.682927	0.341463	0.414634	0.658537	0.609756	0.609756	0.634146	0.609756	0.560976	0.487805
0.644737	0.592105	0.75	0.565789	0.710526	0.657895	0.684211	0.618421	0.605263	0.605263	0.421053	0.407895	0.447368	0.328947	0.486842	0.460526	0.368421	0.407895	0.560976	0.487805	0.609756	0.658537	0.634146	0.560976	0.658537	0.609756	0.512195	0.512195	0.560976	0.609756	0.463415	0.292683	0.439024	0.487805	0.439024	0.463415
0.605263	0.565789	0.697368	0.605263	0.644737	0.723684	0.710526	0.644737	0.618421	0.565789	0.526316	0.526316	0.460526	0.552632	0.631579	0.486842	0.539474	0.578947	0.463415	0.536585	0.512195	0.634146	0.512195	0.634146	0.658537	0.560976	0.634146	0.682927	0.390244	0.390244	0.390244	0.536585	0.560976	0.536585	0.560976	0.560976

## Sheet: FW
R1, low	Card, low	Eyes, low	gradCPT, low	Movies, low	nBack, low	SST, low	R2, low	GFC, low	R1, low perm	Card, low perm	Eyes, low perm	gradCPT, low perm	Movies, low perm	nBack, low perm	SST, low perm	R2, low perm	GFC, low perm	R1, high	Card, high	Eyes, high	gradCPT, high	Movies, high	nBack, high	SST, high	R2, high	GFC, high	R1, high perm	Card, high perm	Eyes, high perm	gradCPT, high perm	Movies, high perm	nBack, high perm	SST, high perm	R2, high perm	GFC, high perm
0.625	0.7625	0.725	0.6625	0.775	0.7	0.8125	0.7	0.7125	0.6375	0.5625	0.5	0.575	0.4375	0.55	0.3875	0.65	0.4625	0.636364	0.666667	0.636364	0.757576	0.727273	0.606061	0.636364	0.69697	0.757576	0.545455	0.424242	0.515152	0.545455	0.393939	0.545455	0.545455	0.606061	0.606061
0.6375	0.6875	0.725	0.6875	0.7375	0.6875	0.7875	0.7375	0.7125	0.425	0.4125	0.5375	0.5625	0.4625	0.575	0.5125	0.45	0.4625	0.636364	0.636364	0.606061	0.757576	0.757576	0.69697	0.69697	0.757576	0.727273	0.606061	0.454545	0.30303	0.515152	0.545455	0.454545	0.454545	0.30303	0.545455
0.625	0.6875	0.6875	0.6	0.7625	0.7125	0.8	0.7125	0.6625	0.45	0.4625	0.3	0.5	0.5	0.4625	0.475	0.4875	0.3	0.69697	0.606061	0.727273	0.69697	0.818182	0.727273	0.69697	0.787879	0.666667	0.484848	0.606061	0.515152	0.515152	0.515152	0.393939	0.484848	0.484848	0.575758
0.6625	0.7	0.7375	0.6875	0.8	0.65	0.825	0.725	0.6875	0.4875	0.45	0.4875	0.6125	0.5625	0.3875	0.3875	0.475	0.475	0.69697	0.606061	0.69697	0.666667	0.787879	0.727273	0.757576	0.787879	0.727273	0.454545	0.606061	0.606061	0.606061	0.636364	0.575758	0.636364	0.484848	0.666667
0.6375	0.6875	0.675	0.6	0.7375	0.6375	0.7875	0.675	0.6625	0.475	0.575	0.4875	0.575	0.3875	0.6	0.6	0.4375	0.5	0.636364	0.606061	0.606061	0.575758	0.818182	0.69697	0.818182	0.787879	0.727273	0.606061	0.575758	0.606061	0.666667	0.484848	0.606061	0.606061	0.484848	0.606061
0.6375	0.7125	0.6875	0.6625	0.75	0.7125	0.7875	0.6875	0.675	0.5	0.4875	0.4625	0.55	0.5	0.4625	0.4875	0.375	0.4625	0.666667	0.69697	0.575758	0.666667	0.757576	0.666667	0.69697	0.727273	0.727273	0.515152	0.484848	0.484848	0.484848	0.545455	0.606061	0.454545	0.575758	0.424242
0.675	0.6375	0.7125	0.6625	0.7375	0.625	0.8125	0.725	0.6875	0.3875	0.3	0.525	0.475	0.6	0.5125	0.4125	0.45	0.3875	0.666667	0.727273	0.636364	0.575758	0.787879	0.606061	0.787879	0.818182	0.69697	0.515152	0.484848	0.575758	0.454545	0.484848	0.515152	0.454545	0.484848	0.333333
0.6375	0.65	0.7125	0.7	0.75	0.65	0.8125	0.7375	0.7	0.5875	0.65	0.5	0.5375	0.575	0.5625	0.4125	0.55	0.6125	0.636364	0.636364	0.727273	0.727273	0.787879	0.636364	0.818182	0.818182	0.727273	0.575758	0.333333	0.454545	0.515152	0.606061	0.363636	0.515152	0.515152	0.484848
0.65	0.7	0.7	0.625	0.7375	0.65	0.825	0.725	0.65	0.5125	0.55	0.575	0.4875	0.6125	0.55	0.575	0.5875	0.575	0.606061	0.727273	0.606061	0.818182	0.757576	0.727273	0.818182	0.727273	0.69697	0.424242	0.393939	0.636364	0.484848	0.454545	0.515152	0.545455	0.545455	0.545455
0.625	0.6875	0.7	0.7	0.75	0.7625	0.775	0.6875	0.6625	0.4875	0.55	0.425	0.5375	0.5375	0.4125	0.4875	0.5	0.5125	0.575758	0.606061	0.636364	0.666667	0.787879	0.636364	0.787879	0.69697	0.727273	0.515152	0.575758	0.393939	0.515152	0.454545	0.454545	0.545455	0.575758	0.606061
0.675	0.75	0.7125	0.6875	0.775	0.675	0.75	0.7125	0.6375	0.5125	0.3375	0.3375	0.4875	0.65	0.3	0.3375	0.3875	0.3625	0.606061	0.606061	0.666667	0.545455	0.727273	0.636364	0.878788	0.787879	0.636364	0.454545	0.484848	0.515152	0.454545	0.666667	0.363636	0.515152	0.454545	0.454545
0.625	0.725	0.6875	0.5875	0.7875	0.65	0.8125	0.725	0.65	0.5125	0.6	0.5375	0.5125	0.6125	0.5875	0.4625	0.475	0.5625	0.636364	0.575758	0.69697	0.545455	0.757576	0.666667	0.666667	0.787879	0.727273	0.606061	0.575758	0.727273	0.393939	0.333333	0.575758	0.727273	0.393939	0.484848
0.675	0.6875	0.7125	0.65	0.7875	0.65	0.8125	0.775	0.675	0.475	0.4875	0.45	0.4	0.4125	0.425	0.4375	0.4375	0.4125	0.666667	0.69697	0.606061	0.666667	0.787879	0.727273	0.727273	0.69697	0.787879	0.424242	0.515152	0.30303	0.515152	0.484848	0.454545	0.454545	0.545455	0.484848
0.625	0.725	0.675	0.625	0.75	0.7	0.775	0.7125	0.675	0.55	0.5125	0.4625	0.5375	0.6	0.4875	0.575	0.5375	0.5875	0.545455	0.636364	0.606061	0.757576	0.727273	0.69697	0.727273	0.727273	0.636364	0.515152	0.666667	0.424242	0.606061	0.424242	0.575758	0.575758	0.515152	0.363636
0.6375	0.5875	0.7125	0.6375	0.7375	0.7375	0.7875	0.7	0.7	0.4625	0.5625	0.5375	0.45	0.4875	0.4375	0.425	0.6	0.475	0.666667	0.575758	0.545455	0.69697	0.69697	0.666667	0.727273	0.727273	0.69697	0.484848	0.424242	0.363636	0.363636	0.30303	0.515152	0.424242	0.606061	0.363636
0.6375	0.725	0.7125	0.6375	0.75	0.7	0.825	0.7125	0.6625	0.425	0.55	0.45	0.575	0.55	0.4375	0.5375	0.5875	0.5125	0.636364	0.575758	0.69697	0.757576	0.757576	0.636364	0.757576	0.666667	0.636364	0.454545	0.424242	0.575758	0.545455	0.424242	0.30303	0.363636	0.545455	0.393939
0.6125	0.7125	0.6625	0.65	0.725	0.65	0.7625	0.725	0.6625	0.475	0.325	0.425	0.425	0.4375	0.45	0.425	0.575	0.4625	0.636364	0.575758	0.666667	0.636364	0.727273	0.575758	0.757576	0.727273	0.727273	0.393939	0.454545	0.666667	0.545455	0.484848	0.606061	0.424242	0.606061	0.484848
0.7125	0.675	0.725	0.7125	0.8	0.7125	0.8125	0.725	0.7	0.5125	0.45	0.325	0.5125	0.4	0.5375	0.4	0.4375	0.5125	0.636364	0.666667	0.69697	0.666667	0.757576	0.727273	0.818182	0.727273	0.757576	0.454545	0.424242	0.424242	0.454545	0.30303	0.515152	0.484848	0.484848	0.454545
0.6875	0.625	0.725	0.6375	0.7375	0.6875	0.775	0.75	0.675	0.5	0.4875	0.5375	0.5125	0.525	0.5625	0.6375	0.6	0.5375	0.69697	0.666667	0.69697	0.666667	0.818182	0.69697	0.666667	0.69697	0.636364	0.424242	0.484848	0.484848	0.606061	0.69697	0.333333	0.575758	0.515152	0.545455
0.6375	0.675	0.7375	0.6375	0.7375	0.675	0.7375	0.6875	0.6375	0.4875	0.5375	0.3375	0.475	0.45	0.6375	0.475	0.4625	0.425	0.606061	0.606061	0.636364	0.606061	0.666667	0.666667	0.69697	0.787879	0.727273	0.575758	0.484848	0.272727	0.242424	0.454545	0.484848	0.454545	0.454545	0.484848
0.6375	0.7125	0.7375	0.6625	0.7375	0.725	0.8125	0.7125	0.625	0.575	0.6375	0.7	0.525	0.5625	0.5125	0.5125	0.475	0.6375	0.575758	0.666667	0.69697	0.727273	0.727273	0.636364	0.69697	0.818182	0.666667	0.575758	0.666667	0.545455	0.484848	0.606061	0.575758	0.575758	0.575758	0.606061
0.65	0.6	0.6625	0.6125	0.7625	0.7625	0.7625	0.7125	0.6375	0.425	0.5625	0.5	0.575	0.625	0.575	0.625	0.6375	0.5875	0.606061	0.575758	0.636364	0.575758	0.818182	0.757576	0.787879	0.757576	0.818182	0.484848	0.545455	0.545455	0.484848	0.393939	0.333333	0.424242	0.393939	0.454545
0.6625	0.7125	0.7125	0.6375	0.775	0.725	0.75	0.75	0.65	0.475	0.4625	0.3375	0.4625	0.4375	0.425	0.4125	0.5125	0.375	0.69697	0.606061	0.575758	0.69697	0.727273	0.666667	0.757576	0.666667	0.69697	0.575758	0.484848	0.545455	0.424242	0.454545	0.575758	0.636364	0.484848	0.545455
0.6375	0.6625	0.7	0.65	0.7625	0.65	0.8	0.7375	0.6125	0.5625	0.4	0.425	0.475	0.4625	0.3375	0.4875	0.55	0.4375	0.484848	0.606061	0.636364	0.666667	0.727273	0.636364	0.787879	0.757576	0.69697	0.575758	0.606061	0.515152	0.333333	0.515152	0.515152	0.333333	0.515152	0.484848
0.65	0.75	0.6875	0.625	0.75	0.65	0.775	0.7375	0.6625	0.5625	0.55	0.575	0.425	0.4625	0.5125	0.5625	0.4625	0.55	0.606061	0.606061	0.666667	0.787879	0.69697	0.666667	0.787879	0.727273	0.69697	0.363636	0.515152	0.242424	0.454545	0.363636	0.424242	0.393939	0.515152	0.393939
0.6625	0.7625	0.7	0.6625	0.75	0.6125	0.8	0.7125	0.675	0.5625	0.425	0.4375	0.5875	0.4125	0.425	0.475	0.3625	0.475	0.666667	0.575758	0.636364	0.757576	0.757576	0.69697	0.757576	0.787879	0.727273	0.515152	0.484848	0.30303	0.424242	0.424242	0.545455	0.363636	0.515152	0.454545
0.6125	0.6625	0.6875	0.6875	0.725	0.675	0.8625	0.725	0.65	0.4125	0.45	0.3875	0.35	0.5	0.4	0.4875	0.4375	0.35	0.666667	0.454545	0.666667	0.666667	0.69697	0.666667	0.757576	0.787879	0.757576	0.484848	0.424242	0.424242	0.575758	0.454545	0.484848	0.545455	0.424242	0.575758
0.6625	0.65	0.725	0.7	0.7375	0.7	0.8	0.725	0.6875	0.45	0.3875	0.5	0.525	0.6	0.35	0.4875	0.475	0.425	0.636364	0.636364	0.69697	0.575758	0.818182	0.606061	0.787879	0.69697	0.727273	0.515152	0.484848	0.545455	0.515152	0.393939	0.393939	0.484848	0.515152	0.424242
0.625	0.675	0.7125	0.675	0.7375	0.675	0.8	0.7375	0.675	0.525	0.475	0.6375	0.5125	0.5125	0.475	0.475	0.5	0.55	0.727273	0.606061	0.636364	0.636364	0.757576	0.636364	0.757576	0.757576	0.69697	0.606061	0.363636	0.757576	0.545455	0.515152	0.484848	0.484848	0.424242	0.575758
0.6625	0.7625	0.725	0.675	0.75	0.7	0.7625	0.7125	0.65	0.5875	0.4	0.35	0.475	0.4875	0.4125	0.4875	0.5625	0.3875	0.606061	0.666667	0.636364	0.727273	0.787879	0.575758	0.727273	0.69697	0.757576	0.545455	0.363636	0.484848	0.393939	0.393939	0.393939	0.636364	0.575758	0.545455
0.65	0.7	0.675	0.6625	0.8125	0.7	0.775	0.7	0.65	0.5375	0.5375	0.525	0.525	0.5	0.5125	0.5375	0.5	0.5875	0.727273	0.666667	0.636364	0.636364	0.787879	0.69697	0.727273	0.787879	0.727273	0.484848	0.515152	0.636364	0.575758	0.545455	0.606061	0.363636	0.545455	0.606061
0.5875	0.65	0.75	0.675	0.8	0.6875	0.7625	0.7125	0.6375	0.4875	0.4625	0.5	0.4625	0.475	0.6375	0.525	0.4625	0.5125	0.666667	0.575758	0.636364	0.666667	0.787879	0.69697	0.666667	0.757576	0.69697	0.484848	0.454545	0.484848	0.393939	0.393939	0.575758	0.575758	0.606061	0.545455
0.6375	0.6625	0.7	0.675	0.7	0.65	0.775	0.7	0.65	0.35	0.5375	0.55	0.5125	0.5375	0.625	0.4625	0.5875	0.575	0.606061	0.666667	0.757576	0.757576	0.727273	0.606061	0.727273	0.727273	0.636364	0.484848	0.363636	0.606061	0.545455	0.545455	0.393939	0.545455	0.424242	0.515152
0.6625	0.7125	0.6875	0.65	0.725	0.625	0.775	0.7625	0.7125	0.3875	0.5375	0.5375	0.5	0.4375	0.6125	0.5125	0.375	0.5	0.636364	0.575758	0.606061	0.666667	0.757576	0.727273	0.878788	0.757576	0.727273	0.454545	0.515152	0.484848	0.454545	0.393939	0.272727	0.545455	0.575758	0.30303
0.675	0.6875	0.7375	0.675	0.7125	0.6375	0.775	0.725	0.675	0.4875	0.55	0.4625	0.425	0.575	0.475	0.5	0.5	0.475	0.606061	0.575758	0.727273	0.69697	0.727273	0.606061	0.727273	0.757576	0.727273	0.333333	0.484848	0.606061	0.333333	0.575758	0.30303	0.393939	0.606061	0.393939
0.575	0.675	0.6875	0.65	0.75	0.675	0.8125	0.725	0.65	0.4375	0.575	0.6	0.5	0.5375	0.4375	0.45	0.425	0.4625	0.636364	0.636364	0.666667	0.69697	0.757576	0.727273	0.787879	0.666667	0.818182	0.484848	0.454545	0.606061	0.424242	0.454545	0.515152	0.454545	0.424242	0.333333
0.6875	0.6875	0.7375	0.6875	0.75	0.6375	0.8	0.7375	0.625	0.45	0.4375	0.525	0.5125	0.65	0.5875	0.475	0.575	0.425	0.575758	0.636364	0.666667	0.69697	0.818182	0.727273	0.727273	0.757576	0.666667	0.515152	0.424242	0.484848	0.363636	0.484848	0.454545	0.545455	0.363636	0.363636
0.6625	0.675	0.7625	0.6875	0.75	0.6625	0.7625	0.7	0.7	0.4875	0.5125	0.375	0.4125	0.35	0.3625	0.375	0.375	0.4	0.606061	0.69697	0.606061	0.666667	0.69697	0.727273	0.787879	0.727273	0.69697	0.454545	0.545455	0.515152	0.515152	0.424242	0.606061	0.424242	0.484848	0.545455
0.625	0.675	0.7125	0.65	0.7625	0.6625	0.7375	0.7125	0.6625	0.475	0.55	0.6	0.525	0.5125	0.475	0.475	0.6	0.5125	0.636364	0.606061	0.666667	0.666667	0.787879	0.636364	0.787879	0.757576	0.666667	0.484848	0.454545	0.515152	0.424242	0.515152	0.393939	0.454545	0.606061	0.515152
0.6375	0.6625	0.7125	0.7	0.7875	0.65	0.8125	0.7375	0.625	0.5	0.5	0.4375	0.5	0.4875	0.65	0.5625	0.525	0.5875	0.606061	0.69697	0.666667	0.666667	0.787879	0.636364	0.757576	0.757576	0.727273	0.606061	0.545455	0.454545	0.666667	0.575758	0.575758	0.69697	0.454545	0.484848
0.625	0.6875	0.6625	0.65	0.75	0.7125	0.7625	0.7125	0.6875	0.4375	0.4	0.4375	0.5125	0.3625	0.425	0.3625	0.3875	0.4125	0.636364	0.636364	0.636364	0.848485	0.757576	0.727273	0.757576	0.69697	0.69697	0.333333	0.454545	0.484848	0.575758	0.515152	0.575758	0.606061	0.515152	0.545455
0.65	0.7375	0.725	0.7125	0.725	0.6875	0.75	0.7625	0.6375	0.55	0.525	0.45	0.55	0.6	0.3875	0.475	0.475	0.5125	0.69697	0.575758	0.636364	0.787879	0.818182	0.69697	0.666667	0.727273	0.757576	0.515152	0.575758	0.575758	0.636364	0.545455	0.575758	0.575758	0.484848	0.515152
0.5875	0.65	0.6875	0.675	0.7375	0.675	0.8	0.675	0.6625	0.5125	0.3	0.35	0.55	0.475	0.4875	0.45	0.45	0.5125	0.666667	0.666667	0.575758	0.666667	0.787879	0.666667	0.727273	0.818182	0.666667	0.545455	0.515152	0.545455	0.545455	0.424242	0.545455	0.333333	0.484848	0.545455
0.65	0.675	0.725	0.65	0.775	0.6625	0.775	0.7125	0.625	0.55	0.475	0.4125	0.55	0.625	0.5125	0.5625	0.525	0.5125	0.636364	0.636364	0.69697	0.69697	0.727273	0.575758	0.818182	0.727273	0.757576	0.575758	0.424242	0.69697	0.242424	0.515152	0.515152	0.636364	0.666667	0.515152
0.6375	0.6375	0.7	0.6875	0.775	0.675	0.825	0.7125	0.675	0.35	0.4875	0.4375	0.55	0.3375	0.4125	0.4625	0.4125	0.425	0.666667	0.575758	0.757576	0.666667	0.787879	0.666667	0.787879	0.787879	0.666667	0.333333	0.515152	0.515152	0.575758	0.454545	0.727273	0.515152	0.484848	0.363636
0.6375	0.6375	0.675	0.7	0.7625	0.7125	0.7875	0.7125	0.6625	0.4875	0.4875	0.4	0.5875	0.475	0.4	0.6625	0.475	0.5375	0.69697	0.606061	0.666667	0.757576	0.757576	0.69697	0.727273	0.757576	0.727273	0.454545	0.636364	0.575758	0.636364	0.606061	0.363636	0.606061	0.727273	0.666667
0.65	0.6875	0.7125	0.7	0.75	0.6625	0.7625	0.7	0.65	0.4125	0.4625	0.375	0.4875	0.4625	0.3625	0.4375	0.4625	0.3375	0.606061	0.666667	0.636364	0.787879	0.787879	0.666667	0.727273	0.69697	0.636364	0.515152	0.515152	0.333333	0.515152	0.393939	0.636364	0.30303	0.484848	0.575758
0.65	0.7	0.7	0.6625	0.7125	0.6375	0.7875	0.675	0.7	0.55	0.4375	0.4125	0.5	0.475	0.4	0.3625	0.4625	0.4625	0.666667	0.636364	0.69697	0.727273	0.69697	0.575758	0.818182	0.757576	0.757576	0.545455	0.484848	0.393939	0.424242	0.484848	0.545455	0.636364	0.545455	0.363636
0.65	0.6625	0.7	0.6625	0.7375	0.575	0.7875	0.7125	0.675	0.4	0.5375	0.575	0.5125	0.4875	0.4625	0.45	0.5	0.475	0.575758	0.575758	0.636364	0.636364	0.787879	0.727273	0.878788	0.787879	0.636364	0.575758	0.484848	0.454545	0.363636	0.545455	0.363636	0.575758	0.30303	0.666667
0.6875	0.6875	0.725	0.65	0.8	0.75	0.8375	0.75	0.6375	0.5125	0.4875	0.6125	0.5	0.6125	0.55	0.575	0.5375	0.575	0.606061	0.666667	0.636364	0.666667	0.757576	0.69697	0.787879	0.757576	0.606061	0.606061	0.69697	0.545455	0.606061	0.484848	0.575758	0.545455	0.484848	0.575758
0.6125	0.675	0.7125	0.625	0.775	0.6875	0.7875	0.725	0.6625	0.45	0.6375	0.6125	0.4625	0.425	0.5875	0.525	0.525	0.5	0.727273	0.575758	0.666667	0.666667	0.757576	0.666667	0.727273	0.727273	0.727273	0.484848	0.545455	0.575758	0.484848	0.545455	0.484848	0.515152	0.424242	0.454545
0.65	0.6875	0.6625	0.5875	0.75	0.65	0.8	0.7875	0.675	0.45	0.45	0.375	0.55	0.575	0.4625	0.3625	0.5	0.4625	0.636364	0.666667	0.666667	0.727273	0.757576	0.606061	0.727273	0.757576	0.757576	0.454545	0.424242	0.606061	0.484848	0.393939	0.393939	0.454545	0.666667	0.484848
0.5875	0.6375	0.7125	0.725	0.75	0.6875	0.85	0.7375	0.6625	0.325	0.4625	0.4625	0.425	0.55	0.5	0.3875	0.375	0.55	0.727273	0.606061	0.636364	0.727273	0.787879	0.636364	0.69697	0.727273	0.666667	0.515152	0.363636	0.454545	0.333333	0.424242	0.272727	0.545455	0.393939	0.363636
0.6375	0.7375	0.7375	0.6625	0.7125	0.575	0.775	0.675	0.6625	0.5	0.5875	0.525	0.4375	0.4625	0.4	0.475	0.6	0.5625	0.545455	0.69697	0.666667	0.757576	0.818182	0.69697	0.727273	0.666667	0.69697	0.545455	0.454545	0.454545	0.363636	0.545455	0.545455	0.606061	0.636364	0.363636
0.65	0.675	0.7	0.675	0.7875	0.725	0.8125	0.675	0.6125	0.525	0.4875	0.6125	0.4125	0.4125	0.6125	0.4125	0.4625	0.5375	0.606061	0.69697	0.636364	0.575758	0.787879	0.69697	0.727273	0.757576	0.69697	0.424242	0.454545	0.545455	0.515152	0.666667	0.636364	0.454545	0.515152	0.606061
0.7	0.7125	0.7	0.6625	0.7625	0.675	0.7375	0.75	0.6375	0.45	0.55	0.5	0.5375	0.5375	0.5375	0.4375	0.35	0.4625	0.636364	0.606061	0.69697	0.545455	0.787879	0.757576	0.69697	0.787879	0.666667	0.636364	0.484848	0.393939	0.484848	0.606061	0.363636	0.575758	0.515152	0.424242
0.6375	0.65	0.675	0.6625	0.775	0.7	0.775	0.775	0.675	0.475	0.475	0.4	0.4625	0.4625	0.425	0.4625	0.5	0.5125	0.606061	0.606061	0.606061	0.545455	0.757576	0.636364	0.666667	0.757576	0.69697	0.515152	0.575758	0.484848	0.545455	0.333333	0.515152	0.666667	0.606061	0.515152
0.6875	0.75	0.7125	0.65	0.7625	0.7125	0.7875	0.725	0.65	0.45	0.4625	0.575	0.525	0.4625	0.3625	0.425	0.5125	0.5125	0.606061	0.666667	0.727273	0.666667	0.727273	0.757576	0.818182	0.69697	0.69697	0.606061	0.575758	0.424242	0.484848	0.393939	0.606061	0.545455	0.606061	0.484848
0.6875	0.725	0.725	0.6625	0.7625	0.6125	0.7375	0.7375	0.6625	0.525	0.5625	0.525	0.5375	0.6125	0.6	0.6625	0.3875	0.5625	0.636364	0.666667	0.606061	0.787879	0.787879	0.606061	0.727273	0.727273	0.757576	0.545455	0.575758	0.545455	0.515152	0.666667	0.666667	0.484848	0.424242	0.545455
0.625	0.625	0.7375	0.6625	0.725	0.6625	0.775	0.725	0.6375	0.5125	0.5875	0.5625	0.575	0.575	0.625	0.5125	0.4125	0.525	0.666667	0.606061	0.69697	0.606061	0.757576	0.666667	0.757576	0.757576	0.636364	0.636364	0.454545	0.484848	0.393939	0.575758	0.454545	0.484848	0.454545	0.424242
0.6125	0.7	0.675	0.65	0.75	0.675	0.775	0.725	0.6375	0.5625	0.5875	0.5125	0.5	0.6375	0.3875	0.4875	0.5	0.525	0.69697	0.727273	0.636364	0.69697	0.757576	0.666667	0.757576	0.787879	0.69697	0.545455	0.575758	0.606061	0.545455	0.575758	0.545455	0.393939	0.575758	0.575758
0.575	0.6375	0.65	0.6875	0.75	0.675	0.8	0.7	0.6625	0.4375	0.6375	0.475	0.575	0.375	0.4375	0.5125	0.4125	0.525	0.666667	0.69697	0.606061	0.606061	0.787879	0.69697	0.787879	0.787879	0.69697	0.393939	0.484848	0.575758	0.545455	0.393939	0.363636	0.454545	0.393939	0.393939
0.625	0.65	0.6875	0.6375	0.7375	0.6625	0.775	0.725	0.7125	0.5625	0.475	0.575	0.5125	0.525	0.5875	0.4875	0.5375	0.5	0.666667	0.69697	0.69697	0.727273	0.69697	0.69697	0.69697	0.787879	0.666667	0.424242	0.454545	0.545455	0.454545	0.363636	0.636364	0.545455	0.484848	0.575758
0.6125	0.6625	0.6875	0.6375	0.775	0.6375	0.7875	0.7125	0.675	0.45	0.3375	0.525	0.625	0.65	0.5375	0.5	0.525	0.5875	0.606061	0.636364	0.606061	0.787879	0.848485	0.636364	0.69697	0.727273	0.69697	0.545455	0.454545	0.484848	0.666667	0.484848	0.515152	0.515152	0.363636	0.363636
0.675	0.6875	0.6375	0.65	0.725	0.7	0.75	0.6875	0.6625	0.5875	0.5	0.65	0.5625	0.5375	0.5625	0.5125	0.4375	0.5625	0.606061	0.606061	0.69697	0.666667	0.69697	0.727273	0.757576	0.727273	0.727273	0.545455	0.515152	0.515152	0.454545	0.515152	0.363636	0.393939	0.515152	0.454545
0.6125	0.7125	0.6875	0.6375	0.7625	0.725	0.85	0.7375	0.7	0.525	0.5125	0.3375	0.5	0.475	0.4875	0.525	0.45	0.525	0.545455	0.636364	0.69697	0.727273	0.757576	0.606061	0.787879	0.818182	0.757576	0.545455	0.424242	0.484848	0.484848	0.333333	0.424242	0.515152	0.545455	0.393939
0.6375	0.6625	0.6875	0.7125	0.7375	0.6875	0.7625	0.7	0.6875	0.4625	0.525	0.575	0.525	0.55	0.5375	0.575	0.4625	0.5625	0.636364	0.575758	0.666667	0.727273	0.818182	0.666667	0.818182	0.727273	0.727273	0.484848	0.424242	0.454545	0.575758	0.666667	0.545455	0.393939	0.484848	0.575758
0.6875	0.7625	0.725	0.65	0.7875	0.7375	0.825	0.6875	0.6625	0.425	0.65	0.4625	0.5875	0.5375	0.5875	0.4875	0.425	0.4875	0.636364	0.606061	0.606061	0.727273	0.757576	0.69697	0.787879	0.787879	0.69697	0.545455	0.575758	0.515152	0.393939	0.363636	0.575758	0.363636	0.454545	0.545455
0.6375	0.6875	0.7125	0.6	0.7375	0.7375	0.8125	0.7375	0.675	0.55	0.4125	0.4625	0.475	0.4375	0.5625	0.5125	0.575	0.5	0.545455	0.545455	0.636364	0.69697	0.727273	0.606061	0.727273	0.727273	0.727273	0.636364	0.363636	0.393939	0.454545	0.545455	0.515152	0.545455	0.454545	0.484848
0.6625	0.65	0.7125	0.675	0.7375	0.675	0.7625	0.6875	0.6625	0.4875	0.3375	0.4375	0.6375	0.6625	0.45	0.575	0.575	0.5625	0.69697	0.666667	0.666667	0.606061	0.787879	0.666667	0.69697	0.787879	0.727273	0.545455	0.484848	0.636364	0.515152	0.484848	0.515152	0.424242	0.545455	0.484848
0.65	0.675	0.7125	0.675	0.8125	0.7125	0.775	0.7375	0.6625	0.3375	0.4125	0.475	0.5	0.4875	0.5125	0.4875	0.5	0.4875	0.636364	0.69697	0.606061	0.575758	0.818182	0.727273	0.727273	0.787879	0.727273	0.515152	0.545455	0.666667	0.606061	0.424242	0.515152	0.606061	0.575758	0.575758
0.65	0.7375	0.6875	0.6375	0.7125	0.725	0.7875	0.725	0.65	0.3375	0.525	0.6125	0.475	0.3875	0.5875	0.5125	0.5	0.5125	0.69697	0.666667	0.636364	0.727273	0.787879	0.545455	0.727273	0.787879	0.636364	0.333333	0.454545	0.515152	0.363636	0.393939	0.484848	0.484848	0.333333	0.363636
0.575	0.7375	0.7	0.6125	0.7125	0.6625	0.7625	0.675	0.675	0.5125	0.425	0.5625	0.5375	0.475	0.5125	0.525	0.5625	0.5125	0.636364	0.606061	0.666667	0.757576	0.787879	0.69697	0.757576	0.727273	0.727273	0.454545	0.333333	0.363636	0.424242	0.424242	0.484848	0.454545	0.484848	0.393939
0.6375	0.7125	0.7125	0.675	0.7375	0.725	0.8	0.725	0.6375	0.4625	0.525	0.4375	0.4	0.5625	0.525	0.45	0.3875	0.4125	0.636364	0.515152	0.606061	0.69697	0.727273	0.636364	0.757576	0.727273	0.636364	0.454545	0.515152	0.242424	0.393939	0.454545	0.575758	0.333333	0.272727	0.515152
0.675	0.7	0.725	0.675	0.775	0.6875	0.8	0.6875	0.65	0.5125	0.525	0.5125	0.625	0.425	0.5625	0.5125	0.4875	0.475	0.636364	0.666667	0.666667	0.606061	0.727273	0.606061	0.727273	0.666667	0.69697	0.424242	0.545455	0.484848	0.484848	0.545455	0.545455	0.606061	0.575758	0.515152
0.6625	0.725	0.7375	0.6875	0.725	0.6875	0.775	0.675	0.65	0.525	0.45	0.4125	0.575	0.4875	0.475	0.3875	0.4875	0.5125	0.606061	0.575758	0.666667	0.69697	0.69697	0.636364	0.818182	0.727273	0.69697	0.545455	0.636364	0.606061	0.575758	0.575758	0.69697	0.484848	0.575758	0.575758
0.6375	0.7	0.7125	0.65	0.725	0.7	0.825	0.7625	0.6875	0.5875	0.4375	0.5	0.4125	0.4125	0.5875	0.475	0.475	0.475	0.636364	0.575758	0.666667	0.727273	0.787879	0.636364	0.727273	0.757576	0.666667	0.484848	0.363636	0.454545	0.333333	0.363636	0.363636	0.424242	0.363636	0.484848
0.675	0.6875	0.6875	0.65	0.7875	0.7125	0.7625	0.7125	0.6625	0.4875	0.2875	0.525	0.5	0.4875	0.4125	0.575	0.5125	0.5125	0.545455	0.545455	0.69697	0.636364	0.787879	0.727273	0.787879	0.727273	0.69697	0.272727	0.393939	0.454545	0.30303	0.393939	0.393939	0.393939	0.393939	0.333333
0.675	0.7	0.675	0.65	0.6875	0.7	0.8125	0.7	0.675	0.6375	0.6125	0.3625	0.4875	0.55	0.6125	0.475	0.5875	0.5375	0.575758	0.636364	0.636364	0.727273	0.818182	0.636364	0.787879	0.757576	0.636364	0.454545	0.606061	0.575758	0.757576	0.575758	0.545455	0.606061	0.575758	0.575758
0.625	0.7125	0.7	0.6375	0.725	0.7125	0.8	0.675	0.5875	0.55	0.3875	0.475	0.525	0.5125	0.35	0.425	0.5125	0.5625	0.606061	0.636364	0.636364	0.636364	0.818182	0.636364	0.757576	0.757576	0.666667	0.454545	0.333333	0.333333	0.606061	0.545455	0.515152	0.545455	0.454545	0.333333
0.675	0.6625	0.7125	0.675	0.7375	0.6875	0.75	0.7125	0.625	0.575	0.55	0.55	0.3625	0.4375	0.35	0.4125	0.55	0.525	0.636364	0.69697	0.666667	0.666667	0.727273	0.69697	0.787879	0.757576	0.636364	0.545455	0.575758	0.727273	0.424242	0.545455	0.363636	0.575758	0.484848	0.484848
0.65	0.6875	0.725	0.6625	0.7375	0.65	0.75	0.7	0.6625	0.5	0.4375	0.4	0.4375	0.5375	0.6	0.4	0.3375	0.425	0.606061	0.636364	0.636364	0.69697	0.787879	0.69697	0.787879	0.727273	0.666667	0.454545	0.69697	0.575758	0.454545	0.575758	0.575758	0.484848	0.30303	0.515152
0.6375	0.6375	0.65	0.6625	0.7	0.625	0.775	0.775	0.65	0.475	0.4875	0.5125	0.3875	0.4125	0.5	0.4125	0.5875	0.45	0.727273	0.575758	0.636364	0.666667	0.727273	0.666667	0.818182	0.727273	0.666667	0.454545	0.363636	0.484848	0.515152	0.363636	0.575758	0.575758	0.575758	0.424242
0.6	0.7	0.7125	0.625	0.7375	0.7	0.7875	0.725	0.7125	0.55	0.4875	0.625	0.4125	0.4875	0.55	0.525	0.6375	0.6	0.69697	0.636364	0.606061	0.636364	0.757576	0.69697	0.727273	0.69697	0.575758	0.606061	0.454545	0.454545	0.393939	0.484848	0.393939	0.515152	0.515152	0.363636
0.5875	0.675	0.7125	0.6625	0.7	0.625	0.7625	0.725	0.65	0.6375	0.6375	0.4125	0.4625	0.4875	0.6125	0.55	0.6375	0.6	0.606061	0.606061	0.666667	0.606061	0.727273	0.757576	0.818182	0.757576	0.727273	0.69697	0.515152	0.727273	0.454545	0.484848	0.515152	0.454545	0.424242	0.484848
0.575	0.7125	0.7	0.65	0.7125	0.675	0.775	0.725	0.675	0.3875	0.4625	0.55	0.4375	0.45	0.4375	0.3875	0.4875	0.5	0.636364	0.606061	0.606061	0.818182	0.787879	0.666667	0.636364	0.636364	0.727273	0.363636	0.484848	0.363636	0.545455	0.454545	0.484848	0.424242	0.424242	0.363636
0.5875	0.6875	0.725	0.6375	0.75	0.65	0.7875	0.7125	0.6625	0.475	0.5375	0.45	0.5875	0.425	0.625	0.6375	0.525	0.55	0.69697	0.606061	0.666667	0.666667	0.757576	0.636364	0.757576	0.727273	0.606061	0.545455	0.606061	0.515152	0.606061	0.515152	0.636364	0.393939	0.606061	0.606061
0.65	0.65	0.675	0.65	0.75	0.7125	0.8375	0.75	0.675	0.5625	0.5	0.5	0.5375	0.4625	0.575	0.6	0.525	0.5125	0.666667	0.636364	0.606061	0.69697	0.787879	0.606061	0.727273	0.727273	0.757576	0.363636	0.30303	0.424242	0.454545	0.424242	0.515152	0.454545	0.606061	0.333333
0.6125	0.6875	0.7	0.725	0.7875	0.65	0.8	0.725	0.65	0.5625	0.45	0.55	0.4375	0.525	0.4625	0.45	0.4625	0.475	0.575758	0.636364	0.666667	0.636364	0.787879	0.69697	0.757576	0.757576	0.727273	0.30303	0.515152	0.606061	0.454545	0.636364	0.575758	0.575758	0.272727	0.363636
0.5875	0.6625	0.7	0.6625	0.75	0.6375	0.8125	0.6875	0.6375	0.5625	0.575	0.4625	0.4875	0.475	0.5	0.5625	0.55	0.5	0.666667	0.545455	0.606061	0.69697	0.787879	0.636364	0.818182	0.757576	0.636364	0.363636	0.454545	0.606061	0.545455	0.424242	0.515152	0.515152	0.515152	0.424242
0.625	0.6875	0.6875	0.5875	0.7375	0.6875	0.7625	0.7625	0.7125	0.625	0.5125	0.575	0.525	0.7375	0.45	0.425	0.6	0.525	0.606061	0.636364	0.606061	0.606061	0.69697	0.636364	0.818182	0.727273	0.757576	0.545455	0.454545	0.363636	0.545455	0.666667	0.424242	0.575758	0.545455	0.454545
0.6375	0.7	0.7375	0.6625	0.75	0.65	0.7875	0.6875	0.6875	0.4875	0.425	0.4875	0.425	0.5875	0.475	0.475	0.45	0.4625	0.606061	0.484848	0.606061	0.636364	0.757576	0.666667	0.787879	0.69697	0.757576	0.484848	0.515152	0.393939	0.575758	0.30303	0.606061	0.606061	0.515152	0.484848
0.6375	0.6875	0.7125	0.675	0.725	0.6125	0.7875	0.7125	0.6625	0.575	0.6625	0.575	0.5875	0.625	0.3625	0.5625	0.45	0.6	0.606061	0.636364	0.666667	0.666667	0.787879	0.575758	0.757576	0.727273	0.757576	0.666667	0.545455	0.484848	0.69697	0.515152	0.606061	0.606061	0.515152	0.575758
0.7	0.7375	0.7125	0.7125	0.7625	0.65	0.8	0.7125	0.625	0.3875	0.5625	0.525	0.55	0.5125	0.5125	0.55	0.5125	0.5875	0.575758	0.69697	0.606061	0.787879	0.787879	0.636364	0.636364	0.787879	0.727273	0.30303	0.636364	0.787879	0.727273	0.515152	0.515152	0.575758	0.666667	0.666667
0.65	0.7	0.725	0.6875	0.7125	0.7	0.8125	0.725	0.6625	0.35	0.4625	0.3875	0.575	0.475	0.4875	0.375	0.3625	0.45	0.636364	0.606061	0.606061	0.666667	0.727273	0.636364	0.818182	0.727273	0.757576	0.515152	0.484848	0.393939	0.575758	0.454545	0.545455	0.454545	0.454545	0.363636
0.675	0.7	0.7125	0.625	0.775	0.7	0.75	0.6375	0.6875	0.525	0.575	0.4875	0.6	0.5375	0.575	0.4125	0.5125	0.4875	0.606061	0.606061	0.666667	0.636364	0.727273	0.606061	0.787879	0.757576	0.727273	0.515152	0.575758	0.666667	0.606061	0.393939	0.606061	0.393939	0.757576	0.515152
0.6625	0.6625	0.6875	0.65	0.7625	0.7125	0.7875	0.7125	0.6625	0.45	0.625	0.475	0.4625	0.4875	0.525	0.5	0.4875	0.525	0.636364	0.666667	0.636364	0.69697	0.69697	0.727273	0.787879	0.727273	0.606061	0.636364	0.545455	0.575758	0.636364	0.636364	0.636364	0.545455	0.575758	0.545455
0.6375	0.7125	0.725	0.6625	0.7875	0.675	0.7625	0.6875	0.6875	0.4375	0.4625	0.4125	0.425	0.4875	0.425	0.4625	0.4	0.475	0.606061	0.636364	0.606061	0.636364	0.757576	0.666667	0.848485	0.727273	0.727273	0.424242	0.484848	0.424242	0.484848	0.545455	0.575758	0.424242	0.575758	0.484848
0.6	0.675	0.7375	0.6	0.75	0.7	0.8	0.7375	0.6375	0.5	0.5625	0.475	0.4875	0.6	0.6	0.5375	0.6375	0.5125	0.575758	0.545455	0.69697	0.69697	0.787879	0.636364	0.757576	0.666667	0.727273	0.454545	0.424242	0.393939	0.515152	0.424242	0.454545	0.575758	0.484848	0.515152
0.6125	0.7	0.725	0.675	0.7	0.75	0.75	0.7375	0.7125	0.4875	0.5	0.475	0.5875	0.525	0.4625	0.525	0.4375	0.525	0.575758	0.666667	0.606061	0.727273	0.727273	0.606061	0.727273	0.787879	0.787879	0.454545	0.69697	0.454545	0.393939	0.515152	0.515152	0.333333	0.363636	0.424242

## Sheet: Symbol
R1, low	Card, low	Eyes, low	gradCPT, low	Movies, low	nBack, low	SST, low	R2, low	GFC, low	R1, low perm	Card, low perm	Eyes, low perm	gradCPT, low perm	Movies, low perm	nBack, low perm	SST, low perm	R2, low perm	GFC, low perm	R1, high	Card, high	Eyes, high	gradCPT, high	Movies, high	nBack, high	SST, high	R2, high	GFC, high	R1, high perm	Card, high perm	Eyes, high perm	gradCPT, high perm	Movies, high perm	nBack, high perm	SST, high perm	R2, high perm	GFC, high perm
0.55	0.65	0.7	0.6	0.625	0.575	0.575	0.6	0.55	0.475	0.425	0.35	0.525	0.5	0.475	0.4	0.5	0.45	0.480519	0.61039	0.558442	0.506494	0.61039	0.597403	0.558442	0.662338	0.584416	0.467532	0.480519	0.441558	0.519481	0.532468	0.441558	0.662338	0.532468	0.480519
0.65	0.575	0.625	0.55	0.675	0.65	0.5	0.575	0.65	0.425	0.45	0.475	0.575	0.425	0.675	0.525	0.525	0.575	0.428571	0.61039	0.558442	0.519481	0.597403	0.597403	0.519481	0.636364	0.532468	0.493506	0.38961	0.376623	0.363636	0.519481	0.480519	0.415584	0.493506	0.467532
0.675	0.65	0.75	0.575	0.6	0.625	0.65	0.55	0.55	0.35	0.5	0.525	0.5	0.375	0.375	0.4	0.375	0.4	0.480519	0.597403	0.571429	0.493506	0.636364	0.61039	0.558442	0.649351	0.545455	0.506494	0.480519	0.545455	0.467532	0.558442	0.506494	0.480519	0.519481	0.428571
0.55	0.65	0.575	0.625	0.6	0.575	0.575	0.65	0.675	0.575	0.525	0.525	0.45	0.5	0.65	0.525	0.475	0.55	0.454545	0.584416	0.480519	0.493506	0.584416	0.597403	0.506494	0.662338	0.558442	0.714286	0.688312	0.558442	0.597403	0.38961	0.493506	0.649351	0.506494	0.597403
0.65	0.65	0.625	0.475	0.575	0.6	0.525	0.525	0.6	0.425	0.475	0.45	0.525	0.475	0.375	0.475	0.475	0.525	0.480519	0.545455	0.506494	0.506494	0.636364	0.571429	0.454545	0.61039	0.532468	0.454545	0.402597	0.493506	0.571429	0.480519	0.519481	0.493506	0.38961	0.428571
0.675	0.575	0.7	0.55	0.575	0.7	0.575	0.65	0.65	0.525	0.425	0.525	0.525	0.5	0.475	0.425	0.65	0.45	0.519481	0.584416	0.480519	0.532468	0.636364	0.493506	0.558442	0.662338	0.571429	0.441558	0.506494	0.558442	0.532468	0.441558	0.532468	0.480519	0.584416	0.532468
0.65	0.625	0.725	0.65	0.575	0.6	0.575	0.625	0.6	0.575	0.55	0.55	0.55	0.4	0.575	0.475	0.55	0.55	0.493506	0.571429	0.558442	0.558442	0.662338	0.61039	0.454545	0.662338	0.506494	0.506494	0.61039	0.545455	0.493506	0.597403	0.350649	0.363636	0.402597	0.480519
0.6	0.6	0.675	0.65	0.5	0.6	0.575	0.625	0.625	0.625	0.575	0.45	0.55	0.425	0.4	0.55	0.5	0.575	0.519481	0.584416	0.506494	0.584416	0.675325	0.519481	0.480519	0.636364	0.584416	0.506494	0.506494	0.61039	0.545455	0.402597	0.480519	0.584416	0.363636	0.467532
0.6	0.55	0.7	0.525	0.6	0.6	0.525	0.6	0.6	0.425	0.525	0.4	0.425	0.325	0.45	0.275	0.425	0.45	0.493506	0.597403	0.519481	0.571429	0.636364	0.584416	0.584416	0.662338	0.506494	0.545455	0.519481	0.441558	0.532468	0.506494	0.415584	0.376623	0.571429	0.493506
0.575	0.65	0.75	0.55	0.575	0.6	0.475	0.55	0.625	0.6	0.575	0.55	0.55	0.4	0.45	0.45	0.4	0.475	0.493506	0.597403	0.493506	0.493506	0.636364	0.545455	0.480519	0.636364	0.662338	0.454545	0.454545	0.519481	0.597403	0.441558	0.519481	0.441558	0.506494	0.350649
0.625	0.65	0.675	0.5	0.625	0.65	0.6	0.65	0.575	0.5	0.425	0.65	0.425	0.4	0.275	0.5	0.35	0.525	0.467532	0.636364	0.493506	0.506494	0.636364	0.558442	0.480519	0.714286	0.545455	0.571429	0.584416	0.532468	0.402597	0.337662	0.350649	0.428571	0.415584	0.441558
0.65	0.575	0.7	0.55	0.5	0.6	0.575	0.5	0.625	0.475	0.625	0.375	0.4	0.35	0.3	0.625	0.3	0.375	0.480519	0.584416	0.532468	0.545455	0.597403	0.532468	0.519481	0.623377	0.584416	0.38961	0.415584	0.506494	0.38961	0.545455	0.506494	0.467532	0.350649	0.376623
0.575	0.55	0.675	0.725	0.6	0.7	0.6	0.625	0.575	0.425	0.5	0.525	0.45	0.35	0.375	0.475	0.45	0.475	0.441558	0.571429	0.480519	0.545455	0.649351	0.545455	0.532468	0.584416	0.584416	0.38961	0.545455	0.506494	0.428571	0.584416	0.493506	0.38961	0.337662	0.428571
0.575	0.6	0.7	0.6	0.575	0.5	0.55	0.6	0.575	0.275	0.5	0.5	0.475	0.425	0.5	0.5	0.375	0.425	0.545455	0.623377	0.532468	0.480519	0.649351	0.519481	0.506494	0.636364	0.584416	0.467532	0.38961	0.337662	0.480519	0.480519	0.467532	0.441558	0.493506	0.441558
0.65	0.575	0.675	0.625	0.5	0.65	0.575	0.65	0.65	0.6	0.5	0.575	0.575	0.4	0.45	0.5	0.425	0.5	0.467532	0.61039	0.506494	0.506494	0.623377	0.558442	0.493506	0.649351	0.519481	0.454545	0.61039	0.558442	0.506494	0.545455	0.480519	0.506494	0.584416	0.493506
0.575	0.6	0.65	0.55	0.525	0.65	0.45	0.625	0.45	0.325	0.475	0.475	0.575	0.425	0.375	0.475	0.625	0.425	0.493506	0.584416	0.519481	0.441558	0.623377	0.558442	0.532468	0.688312	0.454545	0.467532	0.506494	0.454545	0.545455	0.402597	0.571429	0.506494	0.467532	0.506494
0.65	0.675	0.625	0.625	0.5	0.65	0.6	0.625	0.625	0.675	0.575	0.45	0.6	0.5	0.575	0.675	0.625	0.525	0.519481	0.571429	0.558442	0.532468	0.623377	0.519481	0.493506	0.636364	0.584416	0.493506	0.545455	0.38961	0.376623	0.558442	0.61039	0.558442	0.506494	0.493506
0.675	0.65	0.65	0.65	0.6	0.675	0.55	0.575	0.625	0.55	0.425	0.575	0.25	0.625	0.475	0.45	0.45	0.4	0.480519	0.545455	0.532468	0.493506	0.584416	0.545455	0.584416	0.714286	0.519481	0.558442	0.454545	0.649351	0.61039	0.493506	0.506494	0.571429	0.558442	0.506494
0.65	0.675	0.675	0.55	0.6	0.575	0.45	0.55	0.55	0.4	0.45	0.6	0.35	0.45	0.55	0.625	0.575	0.475	0.454545	0.558442	0.571429	0.571429	0.61039	0.545455	0.493506	0.61039	0.519481	0.545455	0.480519	0.454545	0.480519	0.428571	0.415584	0.636364	0.493506	0.61039
0.575	0.7	0.725	0.625	0.55	0.6	0.5	0.65	0.55	0.5	0.65	0.45	0.5	0.375	0.325	0.475	0.475	0.55	0.454545	0.623377	0.493506	0.467532	0.61039	0.61039	0.519481	0.597403	0.545455	0.558442	0.493506	0.571429	0.545455	0.493506	0.506494	0.428571	0.597403	0.454545
0.625	0.625	0.75	0.55	0.5	0.6	0.6	0.6	0.675	0.525	0.575	0.5	0.5	0.525	0.45	0.5	0.35	0.525	0.493506	0.61039	0.506494	0.493506	0.558442	0.506494	0.519481	0.636364	0.558442	0.415584	0.493506	0.571429	0.532468	0.623377	0.519481	0.584416	0.363636	0.584416
0.475	0.675	0.725	0.55	0.45	0.575	0.625	0.575	0.65	0.5	0.525	0.35	0.6	0.35	0.225	0.275	0.425	0.4	0.454545	0.636364	0.519481	0.519481	0.636364	0.584416	0.545455	0.688312	0.519481	0.493506	0.441558	0.61039	0.38961	0.493506	0.298701	0.324675	0.415584	0.454545
0.625	0.55	0.625	0.6	0.45	0.6	0.6	0.7	0.625	0.45	0.5	0.475	0.475	0.45	0.45	0.525	0.675	0.4	0.506494	0.61039	0.558442	0.480519	0.636364	0.662338	0.506494	0.636364	0.532468	0.402597	0.441558	0.636364	0.363636	0.571429	0.350649	0.584416	0.597403	0.584416
0.525	0.65	0.625	0.55	0.575	0.575	0.525	0.625	0.625	0.375	0.45	0.425	0.4	0.5	0.6	0.475	0.45	0.5	0.467532	0.571429	0.532468	0.467532	0.623377	0.571429	0.467532	0.623377	0.61039	0.467532	0.545455	0.545455	0.350649	0.480519	0.506494	0.415584	0.519481	0.467532
0.625	0.6	0.675	0.55	0.6	0.625	0.45	0.6	0.525	0.575	0.625	0.525	0.575	0.6	0.475	0.45	0.45	0.5	0.545455	0.558442	0.467532	0.519481	0.61039	0.545455	0.545455	0.662338	0.545455	0.532468	0.506494	0.376623	0.532468	0.428571	0.545455	0.272727	0.532468	0.454545
0.6	0.65	0.675	0.55	0.475	0.6	0.55	0.625	0.575	0.575	0.675	0.575	0.5	0.625	0.625	0.625	0.625	0.55	0.467532	0.545455	0.467532	0.558442	0.623377	0.597403	0.350649	0.636364	0.519481	0.415584	0.415584	0.428571	0.519481	0.532468	0.519481	0.532468	0.532468	0.506494
0.625	0.725	0.65	0.575	0.575	0.675	0.575	0.575	0.55	0.625	0.5	0.65	0.575	0.6	0.55	0.425	0.425	0.525	0.467532	0.545455	0.467532	0.545455	0.623377	0.545455	0.519481	0.688312	0.571429	0.493506	0.467532	0.441558	0.519481	0.402597	0.441558	0.415584	0.506494	0.415584
0.55	0.6	0.625	0.575	0.55	0.65	0.55	0.6	0.625	0.55	0.425	0.5	0.45	0.45	0.6	0.575	0.325	0.45	0.441558	0.61039	0.506494	0.506494	0.623377	0.584416	0.532468	0.675325	0.506494	0.454545	0.597403	0.571429	0.428571	0.454545	0.649351	0.493506	0.61039	0.558442
0.6	0.625	0.7	0.6	0.65	0.5	0.5	0.6	0.575	0.45	0.4	0.35	0.475	0.25	0.5	0.45	0.475	0.425	0.480519	0.571429	0.558442	0.506494	0.675325	0.584416	0.506494	0.636364	0.584416	0.350649	0.441558	0.545455	0.38961	0.493506	0.545455	0.558442	0.506494	0.441558
0.625	0.6	0.625	0.475	0.6	0.7	0.5	0.6	0.525	0.425	0.55	0.575	0.475	0.525	0.55	0.425	0.575	0.45	0.454545	0.584416	0.493506	0.493506	0.623377	0.584416	0.506494	0.662338	0.571429	0.38961	0.584416	0.38961	0.584416	0.480519	0.38961	0.402597	0.285714	0.467532
0.675	0.625	0.7	0.5	0.6	0.575	0.6	0.525	0.55	0.575	0.6	0.325	0.525	0.55	0.575	0.475	0.475	0.5	0.519481	0.571429	0.532468	0.493506	0.61039	0.597403	0.441558	0.675325	0.61039	0.480519	0.558442	0.363636	0.519481	0.402597	0.415584	0.480519	0.532468	0.493506
0.625	0.575	0.65	0.525	0.575	0.625	0.55	0.6	0.6	0.45	0.55	0.525	0.525	0.3	0.4	0.625	0.4	0.525	0.506494	0.558442	0.441558	0.558442	0.61039	0.558442	0.532468	0.623377	0.532468	0.454545	0.454545	0.441558	0.493506	0.545455	0.558442	0.519481	0.467532	0.61039
0.675	0.625	0.65	0.6	0.6	0.625	0.525	0.5	0.55	0.475	0.45	0.425	0.5	0.375	0.425	0.45	0.45	0.35	0.454545	0.61039	0.480519	0.597403	0.61039	0.623377	0.506494	0.662338	0.519481	0.545455	0.480519	0.454545	0.532468	0.311688	0.376623	0.441558	0.493506	0.532468
0.625	0.6	0.7	0.575	0.6	0.6	0.6	0.575	0.525	0.45	0.525	0.35	0.375	0.6	0.525	0.35	0.55	0.325	0.441558	0.571429	0.493506	0.558442	0.636364	0.532468	0.493506	0.597403	0.532468	0.480519	0.532468	0.532468	0.454545	0.38961	0.428571	0.584416	0.558442	0.545455
0.55	0.575	0.65	0.575	0.55	0.65	0.55	0.6	0.6	0.425	0.25	0.375	0.4	0.425	0.225	0.325	0.45	0.325	0.480519	0.506494	0.519481	0.519481	0.61039	0.61039	0.519481	0.636364	0.545455	0.428571	0.545455	0.545455	0.571429	0.545455	0.558442	0.467532	0.467532	0.493506
0.575	0.65	0.675	0.55	0.625	0.6	0.6	0.625	0.6	0.575	0.425	0.45	0.475	0.45	0.4	0.575	0.475	0.375	0.493506	0.571429	0.545455	0.506494	0.623377	0.558442	0.545455	0.623377	0.558442	0.558442	0.545455	0.623377	0.519481	0.454545	0.519481	0.480519	0.519481	0.38961
0.6	0.65	0.7	0.525	0.575	0.575	0.5	0.7	0.65	0.525	0.475	0.425	0.45	0.575	0.6	0.45	0.6	0.625	0.454545	0.545455	0.558442	0.532468	0.636364	0.597403	0.571429	0.649351	0.532468	0.454545	0.519481	0.597403	0.519481	0.454545	0.532468	0.519481	0.480519	0.493506
0.625	0.675	0.6	0.55	0.65	0.6	0.55	0.575	0.625	0.375	0.5	0.475	0.625	0.675	0.55	0.55	0.45	0.425	0.480519	0.584416	0.506494	0.532468	0.623377	0.584416	0.428571	0.636364	0.571429	0.350649	0.545455	0.480519	0.506494	0.441558	0.415584	0.636364	0.662338	0.545455
0.675	0.6	0.7	0.6	0.575	0.6	0.675	0.6	0.575	0.525	0.65	0.675	0.675	0.5	0.275	0.475	0.5	0.5	0.545455	0.558442	0.532468	0.545455	0.571429	0.493506	0.532468	0.623377	0.519481	0.493506	0.441558	0.467532	0.649351	0.584416	0.454545	0.571429	0.519481	0.506494
0.7	0.475	0.65	0.575	0.5	0.675	0.5	0.55	0.575	0.6	0.725	0.575	0.5	0.65	0.625	0.625	0.525	0.7	0.428571	0.597403	0.506494	0.480519	0.636364	0.493506	0.506494	0.649351	0.584416	0.545455	0.662338	0.558442	0.506494	0.532468	0.584416	0.493506	0.636364	0.519481
0.7	0.575	0.75	0.6	0.55	0.625	0.55	0.65	0.625	0.575	0.5	0.475	0.55	0.575	0.35	0.575	0.6	0.6	0.441558	0.558442	0.519481	0.558442	0.61039	0.532468	0.493506	0.675325	0.597403	0.441558	0.428571	0.350649	0.480519	0.493506	0.402597	0.402597	0.480519	0.441558
0.675	0.6	0.6	0.575	0.625	0.55	0.575	0.6	0.625	0.6	0.475	0.55	0.525	0.6	0.45	0.475	0.375	0.4	0.467532	0.636364	0.519481	0.532468	0.623377	0.545455	0.532468	0.675325	0.506494	0.597403	0.493506	0.61039	0.480519	0.532468	0.519481	0.545455	0.558442	0.428571
0.6	0.625	0.75	0.575	0.7	0.5	0.65	0.6	0.575	0.575	0.55	0.6	0.5	0.5	0.375	0.425	0.35	0.45	0.519481	0.584416	0.506494	0.558442	0.597403	0.597403	0.428571	0.662338	0.623377	0.506494	0.506494	0.480519	0.402597	0.519481	0.467532	0.597403	0.402597	0.441558
0.75	0.625	0.675	0.55	0.625	0.575	0.55	0.6	0.575	0.375	0.525	0.55	0.55	0.45	0.45	0.525	0.575	0.45	0.428571	0.649351	0.480519	0.597403	0.584416	0.558442	0.584416	0.649351	0.61039	0.441558	0.493506	0.506494	0.428571	0.493506	0.428571	0.454545	0.519481	0.584416
0.75	0.675	0.6	0.7	0.55	0.65	0.575	0.65	0.55	0.275	0.55	0.5	0.425	0.45	0.525	0.45	0.45	0.475	0.441558	0.584416	0.571429	0.506494	0.623377	0.584416	0.519481	0.649351	0.454545	0.493506	0.441558	0.480519	0.532468	0.545455	0.584416	0.480519	0.350649	0.415584
0.675	0.575	0.625	0.625	0.6	0.575	0.475	0.55	0.625	0.35	0.6	0.45	0.45	0.325	0.35	0.625	0.5	0.55	0.480519	0.597403	0.532468	0.519481	0.636364	0.545455	0.467532	0.61039	0.558442	0.415584	0.493506	0.519481	0.467532	0.480519	0.584416	0.493506	0.467532	0.519481
0.725	0.6	0.65	0.625	0.475	0.525	0.55	0.5	0.55	0.625	0.35	0.525	0.55	0.4	0.55	0.5	0.575	0.525	0.506494	0.571429	0.519481	0.558442	0.623377	0.584416	0.480519	0.688312	0.506494	0.571429	0.493506	0.467532	0.428571	0.415584	0.506494	0.363636	0.532468	0.441558
0.65	0.6	0.7	0.575	0.65	0.525	0.575	0.6	0.575	0.35	0.5	0.55	0.625	0.55	0.575	0.525	0.425	0.5	0.467532	0.597403	0.545455	0.532468	0.649351	0.571429	0.558442	0.636364	0.506494	0.571429	0.519481	0.597403	0.519481	0.597403	0.584416	0.532468	0.597403	0.558442
0.6	0.675	0.65	0.6	0.625	0.675	0.425	0.6	0.6	0.525	0.45	0.65	0.625	0.575	0.45	0.475	0.5	0.625	0.519481	0.597403	0.493506	0.493506	0.675325	0.584416	0.545455	0.636364	0.480519	0.441558	0.350649	0.402597	0.454545	0.38961	0.467532	0.506494	0.467532	0.415584
0.625	0.575	0.675	0.575	0.575	0.575	0.6	0.5	0.575	0.375	0.5	0.65	0.675	0.575	0.45	0.575	0.4	0.6	0.480519	0.558442	0.558442	0.454545	0.649351	0.597403	0.467532	0.61039	0.558442	0.467532	0.545455	0.402597	0.545455	0.506494	0.493506	0.597403	0.493506	0.480519
0.65	0.575	0.625	0.525	0.55	0.6	0.475	0.575	0.55	0.475	0.45	0.575	0.275	0.325	0.425	0.45	0.45	0.375	0.493506	0.61039	0.558442	0.493506	0.597403	0.532468	0.493506	0.597403	0.519481	0.467532	0.584416	0.532468	0.493506	0.597403	0.532468	0.467532	0.623377	0.441558
0.65	0.675	0.65	0.525	0.6	0.675	0.55	0.6	0.6	0.425	0.525	0.55	0.55	0.5	0.5	0.525	0.5	0.575	0.480519	0.688312	0.571429	0.532468	0.623377	0.558442	0.38961	0.662338	0.532468	0.38961	0.38961	0.480519	0.415584	0.428571	0.480519	0.519481	0.428571	0.415584
0.6	0.675	0.65	0.65	0.675	0.525	0.575	0.575	0.65	0.5	0.625	0.65	0.475	0.525	0.575	0.4	0.475	0.475	0.480519	0.571429	0.454545	0.493506	0.61039	0.597403	0.506494	0.623377	0.584416	0.38961	0.506494	0.402597	0.402597	0.493506	0.584416	0.519481	0.519481	0.363636
0.7	0.6	0.65	0.55	0.575	0.575	0.475	0.65	0.575	0.45	0.525	0.625	0.525	0.5	0.675	0.7	0.45	0.525	0.506494	0.571429	0.506494	0.480519	0.623377	0.545455	0.428571	0.636364	0.519481	0.454545	0.584416	0.493506	0.519481	0.493506	0.480519	0.532468	0.415584	0.480519
0.65	0.55	0.675	0.475	0.5	0.675	0.625	0.65	0.55	0.6	0.6	0.425	0.4	0.45	0.475	0.5	0.425	0.5	0.415584	0.61039	0.571429	0.519481	0.636364	0.519481	0.493506	0.636364	0.558442	0.727273	0.25974	0.558442	0.441558	0.584416	0.506494	0.454545	0.584416	0.519481
0.675	0.625	0.75	0.55	0.6	0.525	0.475	0.55	0.525	0.475	0.625	0.55	0.625	0.55	0.35	0.7	0.425	0.65	0.415584	0.532468	0.532468	0.545455	0.584416	0.506494	0.545455	0.636364	0.545455	0.480519	0.441558	0.467532	0.480519	0.506494	0.480519	0.454545	0.532468	0.480519
0.55	0.55	0.625	0.675	0.6	0.525	0.525	0.625	0.625	0.525	0.525	0.525	0.65	0.55	0.5	0.575	0.55	0.6	0.493506	0.571429	0.558442	0.506494	0.61039	0.571429	0.558442	0.662338	0.636364	0.519481	0.493506	0.545455	0.454545	0.454545	0.584416	0.428571	0.597403	0.519481
0.7	0.65	0.65	0.55	0.625	0.55	0.6	0.55	0.575	0.325	0.575	0.55	0.525	0.375	0.35	0.475	0.35	0.45	0.441558	0.636364	0.519481	0.493506	0.662338	0.506494	0.519481	0.675325	0.545455	0.415584	0.519481	0.519481	0.467532	0.545455	0.441558	0.506494	0.38961	0.467532
0.675	0.625	0.7	0.6	0.625	0.625	0.475	0.65	0.525	0.4	0.525	0.475	0.35	0.475	0.475	0.5	0.55	0.55	0.493506	0.623377	0.545455	0.493506	0.623377	0.532468	0.519481	0.662338	0.545455	0.493506	0.597403	0.519481	0.532468	0.571429	0.506494	0.480519	0.636364	0.623377
0.55	0.625	0.65	0.525	0.7	0.5	0.65	0.7	0.6	0.55	0.45	0.375	0.625	0.65	0.375	0.675	0.5	0.475	0.467532	0.61039	0.532468	0.493506	0.597403	0.636364	0.597403	0.623377	0.584416	0.493506	0.480519	0.649351	0.571429	0.441558	0.506494	0.506494	0.506494	0.519481
0.6	0.55	0.7	0.55	0.65	0.625	0.5	0.65	0.575	0.525	0.475	0.525	0.525	0.55	0.7	0.425	0.5	0.475	0.519481	0.506494	0.506494	0.558442	0.662338	0.597403	0.545455	0.727273	0.584416	0.532468	0.480519	0.337662	0.558442	0.584416	0.402597	0.545455	0.532468	0.506494
0.6	0.675	0.6	0.55	0.6	0.6	0.5	0.65	0.575	0.45	0.425	0.625	0.525	0.275	0.475	0.6	0.475	0.5	0.532468	0.558442	0.519481	0.506494	0.649351	0.545455	0.532468	0.649351	0.636364	0.402597	0.311688	0.324675	0.467532	0.519481	0.428571	0.584416	0.506494	0.38961
0.5	0.55	0.675	0.6	0.625	0.575	0.55	0.525	0.575	0.425	0.55	0.675	0.325	0.45	0.55	0.575	0.6	0.475	0.467532	0.571429	0.584416	0.467532	0.558442	0.571429	0.519481	0.636364	0.61039	0.480519	0.428571	0.350649	0.545455	0.480519	0.454545	0.324675	0.506494	0.415584
0.575	0.575	0.625	0.475	0.475	0.65	0.475	0.6	0.575	0.375	0.525	0.525	0.525	0.425	0.425	0.5	0.55	0.575	0.480519	0.61039	0.532468	0.480519	0.597403	0.597403	0.506494	0.662338	0.519481	0.61039	0.675325	0.636364	0.623377	0.441558	0.493506	0.545455	0.571429	0.558442
0.625	0.65	0.725	0.6	0.55	0.575	0.475	0.65	0.55	0.45	0.4	0.55	0.525	0.675	0.625	0.4	0.625	0.5	0.519481	0.61039	0.506494	0.493506	0.545455	0.519481	0.558442	0.649351	0.519481	0.454545	0.519481	0.597403	0.428571	0.545455	0.480519	0.376623	0.623377	0.402597
0.6	0.6	0.7	0.6	0.6	0.625	0.5	0.575	0.675	0.55	0.625	0.525	0.525	0.475	0.625	0.45	0.525	0.55	0.428571	0.493506	0.545455	0.545455	0.597403	0.597403	0.532468	0.571429	0.558442	0.558442	0.402597	0.597403	0.38961	0.441558	0.467532	0.584416	0.454545	0.376623
0.6	0.55	0.625	0.625	0.7	0.525	0.55	0.575	0.525	0.425	0.425	0.55	0.5	0.6	0.475	0.45	0.475	0.425	0.493506	0.532468	0.506494	0.441558	0.636364	0.61039	0.454545	0.636364	0.636364	0.545455	0.597403	0.675325	0.415584	0.506494	0.467532	0.558442	0.493506	0.545455
0.525	0.55	0.575	0.55	0.575	0.55	0.575	0.6	0.625	0.525	0.6	0.45	0.425	0.525	0.55	0.425	0.425	0.525	0.441558	0.532468	0.493506	0.532468	0.636364	0.597403	0.467532	0.662338	0.519481	0.441558	0.649351	0.597403	0.506494	0.506494	0.662338	0.545455	0.519481	0.519481
0.625	0.625	0.65	0.525	0.575	0.6	0.525	0.65	0.575	0.475	0.4	0.3	0.6	0.475	0.45	0.35	0.35	0.325	0.467532	0.597403	0.532468	0.480519	0.558442	0.532468	0.532468	0.597403	0.571429	0.506494	0.415584	0.467532	0.506494	0.350649	0.519481	0.428571	0.428571	0.480519
0.625	0.675	0.55	0.55	0.55	0.65	0.55	0.65	0.575	0.575	0.5	0.3	0.525	0.55	0.575	0.6	0.5	0.525	0.506494	0.597403	0.493506	0.584416	0.649351	0.532468	0.519481	0.636364	0.532468	0.467532	0.480519	0.545455	0.558442	0.493506	0.532468	0.545455	0.558442	0.558442
0.6	0.65	0.65	0.625	0.7	0.575	0.475	0.65	0.55	0.5	0.45	0.6	0.475	0.325	0.5	0.65	0.525	0.5	0.493506	0.545455	0.545455	0.493506	0.636364	0.558442	0.454545	0.649351	0.519481	0.519481	0.454545	0.571429	0.480519	0.532468	0.506494	0.311688	0.480519	0.480519
0.65	0.675	0.625	0.45	0.625	0.525	0.575	0.575	0.65	0.575	0.45	0.425	0.425	0.55	0.475	0.625	0.55	0.6	0.441558	0.571429	0.506494	0.545455	0.662338	0.571429	0.558442	0.649351	0.532468	0.441558	0.532468	0.467532	0.480519	0.662338	0.441558	0.441558	0.545455	0.532468
0.675	0.65	0.65	0.475	0.5	0.65	0.6	0.625	0.6	0.375	0.35	0.625	0.475	0.45	0.625	0.45	0.5	0.325	0.493506	0.623377	0.532468	0.519481	0.701299	0.61039	0.493506	0.662338	0.545455	0.38961	0.38961	0.480519	0.428571	0.337662	0.428571	0.415584	0.402597	0.415584
0.625	0.65	0.725	0.6	0.6	0.65	0.575	0.625	0.65	0.4	0.425	0.55	0.525	0.6	0.475	0.475	0.575	0.575	0.402597	0.61039	0.571429	0.454545	0.61039	0.480519	0.584416	0.675325	0.545455	0.519481	0.480519	0.623377	0.584416	0.493506	0.480519	0.597403	0.558442	0.532468
0.65	0.5	0.6	0.625	0.55	0.625	0.425	0.675	0.6	0.475	0.475	0.6	0.45	0.575	0.45	0.5	0.475	0.425	0.506494	0.532468	0.493506	0.545455	0.61039	0.61039	0.558442	0.649351	0.61039	0.454545	0.441558	0.506494	0.493506	0.454545	0.519481	0.532468	0.519481	0.467532
0.6	0.675	0.7	0.55	0.475	0.6	0.55	0.625	0.575	0.6	0.45	0.525	0.475	0.4	0.375	0.55	0.525	0.475	0.480519	0.571429	0.532468	0.545455	0.584416	0.571429	0.480519	0.662338	0.532468	0.636364	0.493506	0.519481	0.415584	0.545455	0.467532	0.558442	0.441558	0.545455
0.625	0.55	0.675	0.525	0.55	0.475	0.525	0.625	0.55	0.575	0.45	0.65	0.525	0.475	0.4	0.45	0.5	0.575	0.480519	0.545455	0.506494	0.558442	0.636364	0.532468	0.480519	0.61039	0.545455	0.493506	0.480519	0.558442	0.467532	0.376623	0.571429	0.493506	0.506494	0.532468
0.5	0.625	0.7	0.55	0.575	0.6	0.525	0.55	0.6	0.5	0.525	0.5	0.575	0.525	0.55	0.5	0.45	0.5	0.467532	0.532468	0.519481	0.493506	0.597403	0.532468	0.532468	0.675325	0.532468	0.454545	0.519481	0.532468	0.467532	0.493506	0.454545	0.571429	0.597403	0.480519
0.675	0.65	0.575	0.525	0.525	0.6	0.55	0.575	0.55	0.425	0.6	0.475	0.5	0.55	0.4	0.575	0.425	0.5	0.558442	0.571429	0.532468	0.506494	0.636364	0.506494	0.545455	0.623377	0.61039	0.597403	0.584416	0.376623	0.597403	0.545455	0.506494	0.298701	0.623377	0.571429
0.6	0.575	0.775	0.625	0.65	0.6	0.575	0.6	0.625	0.55	0.475	0.575	0.5	0.4	0.5	0.725	0.475	0.6	0.454545	0.584416	0.506494	0.571429	0.623377	0.545455	0.480519	0.662338	0.506494	0.532468	0.363636	0.558442	0.558442	0.519481	0.350649	0.415584	0.480519	0.519481
0.6	0.7	0.675	0.55	0.65	0.6	0.5	0.525	0.6	0.375	0.425	0.475	0.35	0.525	0.5	0.475	0.5	0.525	0.480519	0.506494	0.571429	0.584416	0.662338	0.597403	0.571429	0.597403	0.493506	0.350649	0.441558	0.506494	0.480519	0.506494	0.324675	0.454545	0.350649	0.467532
0.6	0.675	0.675	0.6	0.55	0.55	0.575	0.575	0.625	0.4	0.5	0.475	0.475	0.575	0.475	0.425	0.45	0.375	0.545455	0.61039	0.532468	0.480519	0.688312	0.571429	0.519481	0.662338	0.506494	0.415584	0.480519	0.584416	0.428571	0.519481	0.428571	0.480519	0.467532	0.428571
0.575	0.6	0.725	0.575	0.575	0.575	0.55	0.65	0.6	0.575	0.675	0.45	0.475	0.575	0.55	0.6	0.625	0.6	0.480519	0.571429	0.532468	0.545455	0.61039	0.532468	0.441558	0.688312	0.519481	0.298701	0.363636	0.480519	0.506494	0.363636	0.441558	0.454545	0.506494	0.415584
0.625	0.675	0.625	0.425	0.6	0.6	0.55	0.675	0.575	0.625	0.55	0.7	0.525	0.525	0.55	0.5	0.5	0.525	0.441558	0.545455	0.480519	0.480519	0.623377	0.623377	0.454545	0.649351	0.61039	0.584416	0.623377	0.584416	0.493506	0.636364	0.636364	0.61039	0.584416	0.545455
0.625	0.65	0.65	0.475	0.575	0.65	0.6	0.625	0.6	0.475	0.625	0.525	0.525	0.5	0.5	0.35	0.5	0.525	0.480519	0.519481	0.493506	0.519481	0.662338	0.571429	0.493506	0.61039	0.584416	0.506494	0.649351	0.571429	0.532468	0.467532	0.545455	0.454545	0.493506	0.571429
0.625	0.6	0.625	0.525	0.625	0.5	0.625	0.65	0.55	0.5	0.4	0.45	0.6	0.5	0.475	0.525	0.55	0.55	0.467532	0.61039	0.467532	0.545455	0.584416	0.558442	0.493506	0.688312	0.636364	0.441558	0.493506	0.493506	0.597403	0.480519	0.506494	0.506494	0.467532	0.441558
0.625	0.65	0.65	0.575	0.6	0.6	0.5	0.625	0.65	0.65	0.475	0.475	0.525	0.525	0.525	0.575	0.5	0.6	0.467532	0.636364	0.506494	0.532468	0.649351	0.597403	0.558442	0.662338	0.545455	0.467532	0.350649	0.532468	0.454545	0.454545	0.493506	0.558442	0.506494	0.467532
0.625	0.6	0.575	0.575	0.6	0.6	0.525	0.6	0.625	0.475	0.5	0.6	0.425	0.425	0.325	0.45	0.45	0.525	0.480519	0.61039	0.467532	0.532468	0.649351	0.532468	0.441558	0.623377	0.506494	0.363636	0.337662	0.467532	0.428571	0.350649	0.402597	0.441558	0.558442	0.402597
0.625	0.55	0.6	0.575	0.575	0.575	0.45	0.6	0.6	0.4	0.375	0.45	0.6	0.525	0.625	0.4	0.6	0.5	0.441558	0.571429	0.454545	0.493506	0.649351	0.532468	0.532468	0.662338	0.584416	0.558442	0.545455	0.454545	0.61039	0.454545	0.532468	0.584416	0.584416	0.532468
0.7	0.6	0.625	0.65	0.55	0.675	0.5	0.6	0.5	0.35	0.275	0.4	0.4	0.5	0.4	0.4	0.45	0.475	0.480519	0.558442	0.532468	0.506494	0.584416	0.571429	0.506494	0.636364	0.519481	0.532468	0.519481	0.415584	0.558442	0.454545	0.428571	0.441558	0.428571	0.428571
0.625	0.625	0.7	0.575	0.55	0.625	0.475	0.675	0.55	0.475	0.425	0.65	0.525	0.425	0.475	0.475	0.55	0.475	0.467532	0.61039	0.480519	0.519481	0.662338	0.493506	0.571429	0.649351	0.545455	0.506494	0.454545	0.38961	0.571429	0.61039	0.571429	0.61039	0.532468	0.558442
0.65	0.65	0.6	0.575	0.65	0.65	0.55	0.575	0.675	0.475	0.425	0.45	0.5	0.425	0.35	0.425	0.55	0.35	0.545455	0.649351	0.519481	0.467532	0.61039	0.558442	0.532468	0.636364	0.571429	0.376623	0.480519	0.545455	0.428571	0.506494	0.493506	0.584416	0.506494	0.467532
0.65	0.6	0.675	0.675	0.625	0.55	0.6	0.65	0.575	0.625	0.475	0.6	0.6	0.5	0.55	0.5	0.65	0.525	0.441558	0.597403	0.532468	0.558442	0.636364	0.571429	0.519481	0.649351	0.584416	0.454545	0.584416	0.454545	0.584416	0.532468	0.480519	0.636364	0.558442	0.61039
0.625	0.65	0.725	0.575	0.625	0.575	0.575	0.65	0.6	0.575	0.55	0.45	0.525	0.5	0.525	0.55	0.475	0.675	0.506494	0.519481	0.558442	0.558442	0.662338	0.519481	0.506494	0.623377	0.532468	0.558442	0.506494	0.558442	0.597403	0.532468	0.532468	0.623377	0.441558	0.532468
0.6	0.6	0.675	0.55	0.5	0.6	0.575	0.525	0.6	0.525	0.675	0.5	0.5	0.625	0.575	0.575	0.525	0.475	0.519481	0.558442	0.493506	0.506494	0.584416	0.532468	0.558442	0.61039	0.532468	0.467532	0.493506	0.675325	0.480519	0.480519	0.441558	0.480519	0.519481	0.532468
0.55	0.6	0.575	0.725	0.6	0.675	0.5	0.6	0.6	0.575	0.6	0.575	0.55	0.45	0.575	0.475	0.55	0.4	0.493506	0.597403	0.532468	0.571429	0.649351	0.558442	0.545455	0.649351	0.623377	0.493506	0.532468	0.545455	0.454545	0.675325	0.454545	0.480519	0.545455	0.584416
0.6	0.575	0.675	0.55	0.575	0.625	0.5	0.675	0.65	0.55	0.6	0.45	0.425	0.325	0.475	0.45	0.525	0.475	0.493506	0.61039	0.493506	0.493506	0.597403	0.545455	0.571429	0.675325	0.558442	0.584416	0.506494	0.571429	0.532468	0.558442	0.519481	0.545455	0.441558	0.571429
0.675	0.675	0.575	0.525	0.625	0.575	0.55	0.725	0.575	0.7	0.4	0.525	0.475	0.5	0.425	0.55	0.575	0.6	0.428571	0.584416	0.467532	0.441558	0.623377	0.571429	0.506494	0.662338	0.571429	0.597403	0.467532	0.532468	0.558442	0.545455	0.493506	0.467532	0.597403	0.636364
0.575	0.525	0.575	0.6	0.5	0.65	0.55	0.575	0.55	0.5	0.625	0.65	0.5	0.475	0.525	0.525	0.375	0.475	0.506494	0.597403	0.480519	0.493506	0.636364	0.571429	0.558442	0.584416	0.558442	0.480519	0.61039	0.519481	0.376623	0.545455	0.376623	0.441558	0.493506	0.480519
0.6	0.575	0.75	0.575	0.65	0.575	0.575	0.5	0.575	0.6	0.475	0.5	0.45	0.575	0.425	0.45	0.525	0.4	0.480519	0.623377	0.532468	0.571429	0.636364	0.597403	0.519481	0.636364	0.584416	0.493506	0.441558	0.519481	0.467532	0.623377	0.506494	0.454545	0.480519	0.519481

## Sheet: Coding
R1, low	Card, low	Eyes, low	gradCPT, low	Movies, low	nBack, low	SST, low	R2, low	GFC, low	R1, low perm	Card, low perm	Eyes, low perm	gradCPT, low perm	Movies, low perm	nBack, low perm	SST, low perm	R2, low perm	GFC, low perm	R1, high	Card, high	Eyes, high	gradCPT, high	Movies, high	nBack, high	SST, high	R2, high	GFC, high	R1, high perm	Card, high perm	Eyes, high perm	gradCPT, high perm	Movies, high perm	nBack, high perm	SST, high perm	R2, high perm	GFC, high perm
0.561404	0.614035	0.578947	0.649123	0.666667	0.701754	0.614035	0.666667	0.631579	0.508772	0.596491	0.596491	0.526316	0.508772	0.596491	0.526316	0.631579	0.649123	0.5	0.590909	0.636364	0.590909	0.636364	0.621212	0.606061	0.621212	0.69697	0.560606	0.530303	0.575758	0.651515	0.560606	0.575758	0.424242	0.590909	0.590909
0.54386	0.578947	0.649123	0.596491	0.719298	0.701754	0.631579	0.666667	0.631579	0.578947	0.385965	0.438596	0.526316	0.54386	0.526316	0.508772	0.561404	0.473684	0.545455	0.560606	0.651515	0.636364	0.651515	0.621212	0.666667	0.681818	0.681818	0.575758	0.545455	0.318182	0.575758	0.530303	0.5	0.484848	0.424242	0.560606
0.578947	0.666667	0.631579	0.684211	0.701754	0.666667	0.614035	0.666667	0.649123	0.578947	0.578947	0.54386	0.491228	0.368421	0.508772	0.473684	0.421053	0.421053	0.469697	0.621212	0.621212	0.621212	0.651515	0.606061	0.666667	0.606061	0.651515	0.484848	0.606061	0.454545	0.318182	0.606061	0.454545	0.439394	0.424242	0.484848
0.508772	0.578947	0.596491	0.649123	0.736842	0.684211	0.561404	0.649123	0.649123	0.403509	0.45614	0.491228	0.368421	0.421053	0.333333	0.561404	0.385965	0.421053	0.484848	0.606061	0.651515	0.636364	0.651515	0.636364	0.621212	0.636364	0.712121	0.424242	0.484848	0.5	0.409091	0.454545	0.545455	0.424242	0.515152	0.424242
0.54386	0.578947	0.614035	0.649123	0.684211	0.701754	0.54386	0.649123	0.666667	0.385965	0.491228	0.596491	0.578947	0.578947	0.350877	0.491228	0.473684	0.438596	0.530303	0.621212	0.636364	0.606061	0.651515	0.651515	0.590909	0.681818	0.681818	0.469697	0.469697	0.409091	0.545455	0.545455	0.439394	0.590909	0.515152	0.439394
0.526316	0.614035	0.614035	0.649123	0.684211	0.719298	0.701754	0.684211	0.666667	0.526316	0.508772	0.473684	0.578947	0.649123	0.666667	0.473684	0.491228	0.631579	0.454545	0.575758	0.651515	0.575758	0.621212	0.606061	0.590909	0.651515	0.666667	0.469697	0.590909	0.515152	0.484848	0.515152	0.575758	0.606061	0.590909	0.545455
0.526316	0.578947	0.666667	0.666667	0.684211	0.701754	0.649123	0.684211	0.649123	0.578947	0.508772	0.473684	0.526316	0.596491	0.614035	0.526316	0.438596	0.508772	0.515152	0.545455	0.651515	0.636364	0.636364	0.651515	0.651515	0.636364	0.651515	0.469697	0.515152	0.5	0.469697	0.469697	0.469697	0.409091	0.560606	0.5
0.526316	0.614035	0.649123	0.631579	0.701754	0.666667	0.649123	0.631579	0.649123	0.508772	0.508772	0.614035	0.614035	0.333333	0.491228	0.561404	0.631579	0.508772	0.530303	0.560606	0.621212	0.590909	0.636364	0.590909	0.651515	0.666667	0.666667	0.530303	0.545455	0.393939	0.439394	0.393939	0.454545	0.484848	0.621212	0.484848
0.508772	0.614035	0.649123	0.649123	0.719298	0.754386	0.719298	0.666667	0.666667	0.45614	0.578947	0.54386	0.526316	0.526316	0.614035	0.578947	0.649123	0.54386	0.545455	0.575758	0.606061	0.606061	0.681818	0.575758	0.621212	0.651515	0.636364	0.363636	0.606061	0.5	0.5	0.575758	0.515152	0.590909	0.409091	0.560606
0.561404	0.596491	0.649123	0.578947	0.649123	0.736842	0.666667	0.666667	0.649123	0.385965	0.385965	0.333333	0.491228	0.350877	0.438596	0.385965	0.45614	0.473684	0.5	0.606061	0.636364	0.606061	0.636364	0.636364	0.606061	0.636364	0.666667	0.515152	0.5	0.545455	0.575758	0.69697	0.484848	0.590909	0.484848	0.560606
0.491228	0.631579	0.631579	0.596491	0.719298	0.754386	0.631579	0.666667	0.631579	0.45614	0.596491	0.45614	0.561404	0.526316	0.719298	0.45614	0.561404	0.438596	0.454545	0.545455	0.636364	0.606061	0.666667	0.621212	0.636364	0.651515	0.69697	0.636364	0.424242	0.560606	0.454545	0.439394	0.530303	0.469697	0.530303	0.515152
0.578947	0.614035	0.631579	0.631579	0.701754	0.701754	0.649123	0.631579	0.684211	0.421053	0.473684	0.649123	0.596491	0.561404	0.438596	0.54386	0.526316	0.508772	0.530303	0.590909	0.606061	0.621212	0.651515	0.606061	0.606061	0.636364	0.681818	0.272727	0.424242	0.363636	0.530303	0.590909	0.363636	0.530303	0.424242	0.484848
0.526316	0.614035	0.649123	0.649123	0.754386	0.736842	0.649123	0.684211	0.666667	0.368421	0.421053	0.45614	0.508772	0.508772	0.54386	0.491228	0.473684	0.561404	0.515152	0.575758	0.651515	0.575758	0.666667	0.621212	0.606061	0.681818	0.681818	0.484848	0.606061	0.666667	0.606061	0.5	0.69697	0.424242	0.590909	0.560606
0.45614	0.578947	0.614035	0.596491	0.736842	0.701754	0.701754	0.684211	0.649123	0.508772	0.526316	0.473684	0.526316	0.508772	0.54386	0.54386	0.421053	0.438596	0.469697	0.560606	0.666667	0.621212	0.666667	0.621212	0.666667	0.651515	0.69697	0.515152	0.606061	0.454545	0.484848	0.606061	0.621212	0.515152	0.515152	0.454545
0.491228	0.631579	0.631579	0.649123	0.684211	0.719298	0.649123	0.666667	0.684211	0.54386	0.491228	0.54386	0.508772	0.54386	0.578947	0.614035	0.596491	0.438596	0.484848	0.636364	0.651515	0.606061	0.651515	0.621212	0.651515	0.606061	0.712121	0.454545	0.454545	0.530303	0.272727	0.530303	0.515152	0.515152	0.469697	0.469697
0.491228	0.649123	0.614035	0.614035	0.684211	0.736842	0.631579	0.666667	0.666667	0.526316	0.403509	0.54386	0.473684	0.473684	0.54386	0.368421	0.438596	0.491228	0.5	0.636364	0.651515	0.606061	0.606061	0.636364	0.606061	0.651515	0.69697	0.454545	0.545455	0.424242	0.530303	0.5	0.409091	0.257576	0.560606	0.393939
0.508772	0.614035	0.631579	0.596491	0.701754	0.754386	0.649123	0.701754	0.649123	0.438596	0.614035	0.45614	0.491228	0.421053	0.45614	0.473684	0.473684	0.561404	0.530303	0.560606	0.621212	0.621212	0.621212	0.636364	0.621212	0.621212	0.712121	0.530303	0.606061	0.333333	0.560606	0.469697	0.530303	0.424242	0.484848	0.5
0.473684	0.614035	0.596491	0.631579	0.684211	0.719298	0.631579	0.649123	0.649123	0.596491	0.526316	0.473684	0.45614	0.526316	0.45614	0.403509	0.508772	0.473684	0.484848	0.621212	0.636364	0.606061	0.651515	0.590909	0.606061	0.636364	0.681818	0.590909	0.545455	0.348485	0.575758	0.530303	0.515152	0.454545	0.560606	0.439394
0.473684	0.596491	0.631579	0.649123	0.736842	0.736842	0.649123	0.631579	0.666667	0.526316	0.54386	0.368421	0.508772	0.754386	0.596491	0.508772	0.473684	0.491228	0.545455	0.5	0.636364	0.651515	0.651515	0.606061	0.636364	0.69697	0.666667	0.560606	0.424242	0.30303	0.545455	0.469697	0.378788	0.515152	0.454545	0.484848
0.54386	0.578947	0.614035	0.631579	0.701754	0.736842	0.649123	0.631579	0.631579	0.368421	0.473684	0.45614	0.54386	0.614035	0.438596	0.578947	0.45614	0.473684	0.515152	0.621212	0.681818	0.636364	0.651515	0.606061	0.636364	0.636364	0.666667	0.575758	0.469697	0.666667	0.5	0.530303	0.424242	0.560606	0.469697	0.515152
0.54386	0.578947	0.631579	0.666667	0.666667	0.736842	0.684211	0.649123	0.684211	0.54386	0.578947	0.561404	0.614035	0.473684	0.54386	0.578947	0.596491	0.578947	0.5	0.560606	0.651515	0.606061	0.651515	0.621212	0.666667	0.681818	0.651515	0.439394	0.515152	0.409091	0.454545	0.469697	0.560606	0.651515	0.606061	0.5
0.491228	0.631579	0.596491	0.649123	0.684211	0.77193	0.649123	0.631579	0.701754	0.508772	0.421053	0.385965	0.561404	0.421053	0.508772	0.438596	0.508772	0.45614	0.5	0.560606	0.621212	0.575758	0.666667	0.621212	0.606061	0.636364	0.666667	0.530303	0.575758	0.575758	0.515152	0.651515	0.575758	0.5	0.590909	0.560606
0.508772	0.596491	0.631579	0.649123	0.684211	0.719298	0.631579	0.631579	0.649123	0.508772	0.54386	0.473684	0.438596	0.473684	0.280702	0.421053	0.526316	0.614035	0.515152	0.590909	0.666667	0.590909	0.666667	0.560606	0.621212	0.681818	0.666667	0.393939	0.515152	0.393939	0.590909	0.469697	0.484848	0.484848	0.378788	0.439394
0.473684	0.649123	0.666667	0.614035	0.701754	0.684211	0.631579	0.631579	0.666667	0.54386	0.561404	0.368421	0.578947	0.175439	0.526316	0.473684	0.421053	0.508772	0.469697	0.560606	0.590909	0.590909	0.621212	0.621212	0.606061	0.636364	0.636364	0.515152	0.545455	0.424242	0.545455	0.530303	0.545455	0.484848	0.393939	0.409091
0.508772	0.561404	0.596491	0.596491	0.701754	0.701754	0.578947	0.649123	0.666667	0.561404	0.526316	0.54386	0.508772	0.649123	0.473684	0.561404	0.54386	0.54386	0.484848	0.636364	0.606061	0.606061	0.681818	0.590909	0.606061	0.69697	0.651515	0.560606	0.590909	0.545455	0.454545	0.681818	0.575758	0.454545	0.590909	0.621212
0.491228	0.596491	0.596491	0.614035	0.701754	0.754386	0.596491	0.666667	0.614035	0.438596	0.45614	0.526316	0.491228	0.333333	0.526316	0.473684	0.421053	0.508772	0.515152	0.560606	0.636364	0.636364	0.636364	0.621212	0.636364	0.621212	0.69697	0.439394	0.590909	0.439394	0.424242	0.5	0.621212	0.424242	0.393939	0.530303
0.526316	0.631579	0.631579	0.631579	0.684211	0.701754	0.614035	0.614035	0.631579	0.578947	0.526316	0.614035	0.526316	0.596491	0.45614	0.508772	0.508772	0.561404	0.530303	0.575758	0.636364	0.590909	0.636364	0.636364	0.636364	0.69697	0.681818	0.484848	0.560606	0.484848	0.606061	0.590909	0.575758	0.545455	0.378788	0.560606
0.508772	0.631579	0.649123	0.631579	0.719298	0.736842	0.614035	0.631579	0.649123	0.526316	0.561404	0.54386	0.438596	0.54386	0.54386	0.54386	0.403509	0.403509	0.484848	0.575758	0.606061	0.606061	0.621212	0.621212	0.636364	0.651515	0.69697	0.5	0.5	0.469697	0.454545	0.545455	0.484848	0.409091	0.30303	0.484848
0.54386	0.649123	0.614035	0.631579	0.736842	0.736842	0.649123	0.666667	0.684211	0.526316	0.438596	0.614035	0.508772	0.403509	0.508772	0.526316	0.403509	0.561404	0.515152	0.636364	0.666667	0.575758	0.666667	0.621212	0.636364	0.636364	0.681818	0.530303	0.439394	0.348485	0.454545	0.454545	0.424242	0.454545	0.575758	0.348485
0.561404	0.631579	0.596491	0.666667	0.666667	0.719298	0.631579	0.649123	0.631579	0.508772	0.54386	0.385965	0.614035	0.438596	0.596491	0.421053	0.561404	0.54386	0.530303	0.590909	0.651515	0.651515	0.636364	0.590909	0.636364	0.666667	0.666667	0.560606	0.590909	0.575758	0.560606	0.484848	0.5	0.590909	0.575758	0.515152
0.526316	0.596491	0.649123	0.631579	0.684211	0.649123	0.631579	0.631579	0.684211	0.491228	0.54386	0.403509	0.315789	0.578947	0.526316	0.438596	0.491228	0.491228	0.484848	0.621212	0.575758	0.621212	0.666667	0.621212	0.621212	0.69697	0.681818	0.5	0.606061	0.545455	0.5	0.484848	0.484848	0.515152	0.515152	0.5
0.526316	0.631579	0.631579	0.666667	0.719298	0.77193	0.649123	0.631579	0.649123	0.491228	0.473684	0.561404	0.54386	0.491228	0.561404	0.45614	0.578947	0.54386	0.530303	0.606061	0.651515	0.590909	0.712121	0.606061	0.636364	0.621212	0.651515	0.545455	0.439394	0.590909	0.378788	0.575758	0.575758	0.636364	0.530303	0.681818
0.526316	0.578947	0.596491	0.666667	0.719298	0.754386	0.614035	0.666667	0.649123	0.596491	0.491228	0.631579	0.526316	0.473684	0.438596	0.491228	0.54386	0.45614	0.469697	0.590909	0.621212	0.621212	0.651515	0.560606	0.621212	0.681818	0.651515	0.348485	0.515152	0.530303	0.515152	0.409091	0.545455	0.515152	0.393939	0.484848
0.45614	0.631579	0.649123	0.631579	0.736842	0.719298	0.649123	0.649123	0.631579	0.333333	0.368421	0.561404	0.421053	0.596491	0.333333	0.403509	0.421053	0.45614	0.5	0.590909	0.651515	0.606061	0.651515	0.636364	0.590909	0.666667	0.666667	0.30303	0.469697	0.348485	0.409091	0.469697	0.378788	0.393939	0.530303	0.439394
0.561404	0.596491	0.649123	0.631579	0.719298	0.77193	0.578947	0.649123	0.666667	0.614035	0.45614	0.438596	0.54386	0.596491	0.491228	0.508772	0.473684	0.438596	0.530303	0.575758	0.636364	0.621212	0.651515	0.590909	0.636364	0.681818	0.666667	0.530303	0.439394	0.484848	0.424242	0.530303	0.439394	0.454545	0.378788	0.439394
0.491228	0.631579	0.631579	0.649123	0.736842	0.701754	0.614035	0.684211	0.649123	0.333333	0.491228	0.368421	0.350877	0.368421	0.385965	0.438596	0.45614	0.45614	0.515152	0.606061	0.636364	0.636364	0.651515	0.590909	0.636364	0.666667	0.651515	0.469697	0.681818	0.515152	0.621212	0.363636	0.454545	0.530303	0.621212	0.545455
0.578947	0.631579	0.578947	0.631579	0.701754	0.631579	0.649123	0.614035	0.684211	0.421053	0.350877	0.473684	0.526316	0.45614	0.526316	0.526316	0.491228	0.385965	0.5	0.560606	0.590909	0.575758	0.681818	0.621212	0.651515	0.651515	0.681818	0.484848	0.621212	0.545455	0.515152	0.681818	0.484848	0.348485	0.515152	0.469697
0.578947	0.614035	0.631579	0.631579	0.701754	0.719298	0.666667	0.631579	0.649123	0.368421	0.526316	0.596491	0.526316	0.491228	0.526316	0.473684	0.508772	0.526316	0.5	0.560606	0.666667	0.575758	0.666667	0.606061	0.606061	0.681818	0.636364	0.454545	0.530303	0.560606	0.439394	0.560606	0.378788	0.378788	0.378788	0.5
0.526316	0.631579	0.666667	0.631579	0.719298	0.736842	0.701754	0.666667	0.578947	0.491228	0.561404	0.491228	0.614035	0.526316	0.54386	0.473684	0.508772	0.526316	0.560606	0.560606	0.651515	0.575758	0.651515	0.621212	0.666667	0.651515	0.621212	0.393939	0.560606	0.5	0.484848	0.409091	0.530303	0.606061	0.318182	0.575758
0.54386	0.631579	0.631579	0.666667	0.701754	0.666667	0.631579	0.649123	0.684211	0.508772	0.649123	0.438596	0.473684	0.385965	0.350877	0.508772	0.491228	0.473684	0.545455	0.530303	0.636364	0.606061	0.666667	0.666667	0.636364	0.636364	0.666667	0.560606	0.606061	0.606061	0.363636	0.393939	0.606061	0.590909	0.515152	0.5
0.508772	0.578947	0.614035	0.684211	0.736842	0.684211	0.684211	0.701754	0.631579	0.385965	0.385965	0.333333	0.315789	0.421053	0.614035	0.403509	0.54386	0.403509	0.530303	0.621212	0.621212	0.636364	0.651515	0.651515	0.651515	0.651515	0.666667	0.454545	0.530303	0.515152	0.545455	0.560606	0.515152	0.363636	0.424242	0.5
0.54386	0.578947	0.701754	0.631579	0.684211	0.684211	0.631579	0.666667	0.684211	0.631579	0.421053	0.561404	0.508772	0.491228	0.561404	0.578947	0.54386	0.45614	0.515152	0.560606	0.636364	0.575758	0.666667	0.636364	0.651515	0.666667	0.712121	0.439394	0.530303	0.318182	0.560606	0.454545	0.5	0.469697	0.530303	0.454545
0.508772	0.596491	0.649123	0.649123	0.684211	0.719298	0.614035	0.684211	0.614035	0.421053	0.631579	0.578947	0.421053	0.438596	0.438596	0.561404	0.508772	0.438596	0.484848	0.621212	0.666667	0.560606	0.621212	0.651515	0.651515	0.666667	0.651515	0.363636	0.469697	0.424242	0.530303	0.530303	0.484848	0.560606	0.424242	0.393939
0.508772	0.614035	0.649123	0.649123	0.701754	0.736842	0.614035	0.666667	0.684211	0.508772	0.473684	0.526316	0.578947	0.45614	0.473684	0.315789	0.578947	0.491228	0.575758	0.651515	0.621212	0.575758	0.666667	0.606061	0.681818	0.651515	0.666667	0.439394	0.469697	0.393939	0.454545	0.454545	0.560606	0.606061	0.530303	0.515152
0.54386	0.578947	0.631579	0.631579	0.719298	0.701754	0.614035	0.614035	0.666667	0.596491	0.526316	0.473684	0.473684	0.473684	0.421053	0.54386	0.526316	0.473684	0.484848	0.636364	0.621212	0.575758	0.681818	0.590909	0.621212	0.636364	0.681818	0.545455	0.560606	0.363636	0.560606	0.575758	0.530303	0.606061	0.5	0.530303
0.45614	0.578947	0.649123	0.631579	0.684211	0.719298	0.649123	0.684211	0.684211	0.421053	0.45614	0.438596	0.45614	0.385965	0.54386	0.561404	0.438596	0.368421	0.469697	0.560606	0.621212	0.590909	0.636364	0.590909	0.636364	0.636364	0.636364	0.484848	0.5	0.636364	0.575758	0.409091	0.484848	0.454545	0.530303	0.515152
0.508772	0.631579	0.596491	0.631579	0.719298	0.736842	0.649123	0.631579	0.649123	0.45614	0.526316	0.368421	0.45614	0.385965	0.561404	0.438596	0.333333	0.385965	0.515152	0.560606	0.621212	0.575758	0.621212	0.666667	0.712121	0.651515	0.636364	0.515152	0.454545	0.515152	0.530303	0.409091	0.575758	0.318182	0.333333	0.5
0.526316	0.596491	0.614035	0.631579	0.719298	0.684211	0.631579	0.649123	0.666667	0.526316	0.385965	0.45614	0.438596	0.54386	0.578947	0.561404	0.438596	0.561404	0.484848	0.590909	0.621212	0.621212	0.636364	0.651515	0.651515	0.636364	0.666667	0.636364	0.530303	0.560606	0.636364	0.530303	0.484848	0.515152	0.530303	0.651515
0.508772	0.578947	0.614035	0.631579	0.719298	0.754386	0.666667	0.666667	0.666667	0.578947	0.596491	0.596491	0.631579	0.596491	0.578947	0.649123	0.526316	0.614035	0.484848	0.621212	0.621212	0.606061	0.666667	0.575758	0.575758	0.636364	0.712121	0.545455	0.651515	0.575758	0.606061	0.590909	0.560606	0.621212	0.484848	0.560606
0.561404	0.614035	0.649123	0.649123	0.684211	0.684211	0.631579	0.631579	0.666667	0.508772	0.684211	0.438596	0.526316	0.54386	0.561404	0.508772	0.508772	0.614035	0.530303	0.606061	0.636364	0.636364	0.69697	0.621212	0.621212	0.651515	0.666667	0.530303	0.393939	0.439394	0.515152	0.333333	0.515152	0.575758	0.439394	0.484848
0.45614	0.54386	0.649123	0.666667	0.719298	0.754386	0.649123	0.666667	0.649123	0.578947	0.561404	0.508772	0.491228	0.526316	0.350877	0.491228	0.578947	0.54386	0.530303	0.575758	0.636364	0.590909	0.681818	0.590909	0.651515	0.651515	0.666667	0.575758	0.651515	0.484848	0.530303	0.636364	0.621212	0.560606	0.590909	0.651515
0.54386	0.614035	0.649123	0.614035	0.684211	0.719298	0.649123	0.649123	0.649123	0.561404	0.491228	0.684211	0.421053	0.54386	0.54386	0.473684	0.596491	0.54386	0.530303	0.606061	0.636364	0.575758	0.651515	0.590909	0.560606	0.651515	0.666667	0.454545	0.530303	0.560606	0.484848	0.348485	0.484848	0.515152	0.469697	0.545455
0.54386	0.631579	0.631579	0.649123	0.719298	0.736842	0.684211	0.649123	0.649123	0.508772	0.473684	0.491228	0.438596	0.666667	0.54386	0.614035	0.45614	0.508772	0.5	0.560606	0.636364	0.606061	0.636364	0.621212	0.606061	0.606061	0.681818	0.439394	0.530303	0.606061	0.545455	0.515152	0.484848	0.590909	0.545455	0.439394
0.491228	0.596491	0.614035	0.649123	0.719298	0.719298	0.701754	0.666667	0.684211	0.614035	0.596491	0.578947	0.526316	0.368421	0.421053	0.473684	0.54386	0.54386	0.515152	0.590909	0.606061	0.621212	0.651515	0.651515	0.666667	0.636364	0.681818	0.575758	0.5	0.590909	0.545455	0.545455	0.590909	0.484848	0.530303	0.530303
0.561404	0.631579	0.649123	0.649123	0.719298	0.736842	0.649123	0.631579	0.614035	0.578947	0.614035	0.54386	0.631579	0.631579	0.614035	0.596491	0.596491	0.578947	0.545455	0.636364	0.606061	0.606061	0.651515	0.575758	0.606061	0.651515	0.621212	0.378788	0.575758	0.409091	0.348485	0.590909	0.484848	0.606061	0.575758	0.560606
0.54386	0.631579	0.666667	0.649123	0.736842	0.719298	0.649123	0.649123	0.631579	0.578947	0.526316	0.666667	0.508772	0.491228	0.54386	0.473684	0.508772	0.508772	0.515152	0.606061	0.636364	0.590909	0.651515	0.621212	0.636364	0.651515	0.636364	0.590909	0.469697	0.484848	0.545455	0.409091	0.484848	0.409091	0.5	0.606061
0.491228	0.614035	0.614035	0.614035	0.719298	0.736842	0.614035	0.649123	0.649123	0.473684	0.473684	0.508772	0.350877	0.54386	0.54386	0.526316	0.350877	0.385965	0.515152	0.590909	0.636364	0.590909	0.651515	0.545455	0.681818	0.651515	0.636364	0.439394	0.439394	0.545455	0.515152	0.454545	0.469697	0.515152	0.439394	0.5
0.54386	0.631579	0.666667	0.614035	0.701754	0.736842	0.614035	0.631579	0.666667	0.578947	0.491228	0.631579	0.491228	0.45614	0.421053	0.578947	0.54386	0.473684	0.530303	0.606061	0.651515	0.636364	0.666667	0.621212	0.681818	0.621212	0.636364	0.530303	0.484848	0.439394	0.5	0.560606	0.5	0.424242	0.5	0.515152
0.508772	0.614035	0.614035	0.596491	0.701754	0.701754	0.578947	0.666667	0.684211	0.403509	0.45614	0.578947	0.385965	0.54386	0.368421	0.491228	0.350877	0.368421	0.530303	0.590909	0.681818	0.621212	0.651515	0.606061	0.621212	0.666667	0.636364	0.636364	0.424242	0.409091	0.439394	0.636364	0.530303	0.287879	0.606061	0.484848
0.561404	0.578947	0.649123	0.649123	0.701754	0.736842	0.649123	0.666667	0.684211	0.421053	0.45614	0.473684	0.508772	0.508772	0.578947	0.508772	0.578947	0.526316	0.560606	0.590909	0.621212	0.606061	0.621212	0.590909	0.636364	0.621212	0.666667	0.424242	0.5	0.590909	0.469697	0.530303	0.409091	0.484848	0.636364	0.469697
0.491228	0.614035	0.649123	0.666667	0.684211	0.701754	0.631579	0.614035	0.684211	0.368421	0.473684	0.491228	0.508772	0.508772	0.491228	0.596491	0.473684	0.54386	0.560606	0.590909	0.69697	0.606061	0.651515	0.575758	0.636364	0.621212	0.69697	0.575758	0.590909	0.5	0.575758	0.5	0.575758	0.484848	0.530303	0.409091
0.508772	0.596491	0.649123	0.666667	0.701754	0.736842	0.649123	0.614035	0.666667	0.649123	0.508772	0.631579	0.526316	0.649123	0.596491	0.578947	0.491228	0.526316	0.469697	0.575758	0.651515	0.575758	0.666667	0.636364	0.636364	0.681818	0.651515	0.606061	0.469697	0.409091	0.454545	0.575758	0.515152	0.575758	0.515152	0.606061
0.526316	0.649123	0.631579	0.596491	0.701754	0.701754	0.631579	0.666667	0.666667	0.45614	0.333333	0.45614	0.438596	0.491228	0.508772	0.421053	0.403509	0.45614	0.515152	0.621212	0.590909	0.590909	0.636364	0.590909	0.621212	0.651515	0.681818	0.530303	0.575758	0.30303	0.393939	0.530303	0.636364	0.484848	0.530303	0.454545
0.421053	0.631579	0.666667	0.631579	0.684211	0.701754	0.614035	0.684211	0.684211	0.45614	0.45614	0.368421	0.508772	0.385965	0.45614	0.578947	0.473684	0.403509	0.530303	0.575758	0.606061	0.590909	0.636364	0.636364	0.636364	0.666667	0.651515	0.454545	0.439394	0.545455	0.363636	0.363636	0.545455	0.363636	0.424242	0.484848
0.561404	0.631579	0.614035	0.684211	0.701754	0.719298	0.561404	0.649123	0.649123	0.561404	0.526316	0.561404	0.385965	0.526316	0.754386	0.54386	0.561404	0.526316	0.515152	0.545455	0.681818	0.590909	0.636364	0.621212	0.651515	0.651515	0.621212	0.469697	0.378788	0.439394	0.348485	0.560606	0.515152	0.484848	0.530303	0.378788
0.491228	0.596491	0.596491	0.631579	0.684211	0.649123	0.596491	0.666667	0.631579	0.54386	0.421053	0.45614	0.614035	0.491228	0.561404	0.578947	0.508772	0.578947	0.5	0.590909	0.651515	0.636364	0.621212	0.545455	0.606061	0.666667	0.666667	0.515152	0.424242	0.424242	0.621212	0.454545	0.530303	0.560606	0.515152	0.530303
0.54386	0.631579	0.649123	0.631579	0.736842	0.736842	0.649123	0.666667	0.719298	0.508772	0.666667	0.473684	0.491228	0.385965	0.578947	0.438596	0.561404	0.491228	0.469697	0.575758	0.666667	0.621212	0.666667	0.606061	0.666667	0.666667	0.666667	0.590909	0.348485	0.530303	0.424242	0.469697	0.621212	0.530303	0.590909	0.575758
0.578947	0.614035	0.614035	0.596491	0.754386	0.736842	0.631579	0.666667	0.631579	0.526316	0.508772	0.561404	0.385965	0.578947	0.578947	0.54386	0.526316	0.561404	0.5	0.606061	0.621212	0.636364	0.636364	0.666667	0.666667	0.651515	0.681818	0.515152	0.545455	0.5	0.530303	0.484848	0.5	0.484848	0.469697	0.469697
0.526316	0.631579	0.614035	0.614035	0.666667	0.701754	0.649123	0.649123	0.631579	0.438596	0.596491	0.438596	0.508772	0.438596	0.421053	0.45614	0.421053	0.491228	0.484848	0.606061	0.636364	0.575758	0.666667	0.651515	0.621212	0.69697	0.69697	0.590909	0.454545	0.439394	0.606061	0.424242	0.484848	0.5	0.606061	0.484848
0.54386	0.631579	0.614035	0.649123	0.701754	0.719298	0.614035	0.649123	0.649123	0.54386	0.614035	0.438596	0.508772	0.596491	0.421053	0.526316	0.561404	0.491228	0.530303	0.575758	0.621212	0.621212	0.69697	0.590909	0.606061	0.681818	0.636364	0.575758	0.575758	0.575758	0.575758	0.606061	0.515152	0.636364	0.575758	0.545455
0.491228	0.649123	0.631579	0.649123	0.684211	0.649123	0.649123	0.614035	0.649123	0.263158	0.438596	0.596491	0.438596	0.438596	0.561404	0.333333	0.491228	0.54386	0.545455	0.575758	0.666667	0.575758	0.636364	0.621212	0.621212	0.636364	0.666667	0.333333	0.378788	0.439394	0.484848	0.393939	0.5	0.5	0.515152	0.424242
0.54386	0.596491	0.631579	0.649123	0.719298	0.736842	0.631579	0.666667	0.666667	0.54386	0.54386	0.54386	0.561404	0.421053	0.526316	0.473684	0.438596	0.421053	0.530303	0.575758	0.666667	0.575758	0.636364	0.621212	0.621212	0.651515	0.69697	0.454545	0.5	0.378788	0.363636	0.5	0.454545	0.393939	0.5	0.454545
0.578947	0.596491	0.631579	0.596491	0.719298	0.754386	0.578947	0.666667	0.701754	0.526316	0.631579	0.45614	0.54386	0.54386	0.596491	0.438596	0.54386	0.561404	0.484848	0.590909	0.621212	0.621212	0.681818	0.590909	0.666667	0.636364	0.69697	0.454545	0.590909	0.651515	0.621212	0.545455	0.348485	0.545455	0.454545	0.606061
0.473684	0.614035	0.596491	0.614035	0.701754	0.719298	0.631579	0.649123	0.666667	0.508772	0.526316	0.508772	0.438596	0.315789	0.596491	0.491228	0.403509	0.491228	0.515152	0.590909	0.651515	0.575758	0.636364	0.621212	0.621212	0.621212	0.651515	0.439394	0.606061	0.454545	0.530303	0.530303	0.575758	0.454545	0.560606	0.560606
0.473684	0.631579	0.614035	0.596491	0.701754	0.701754	0.684211	0.684211	0.614035	0.473684	0.578947	0.421053	0.578947	0.508772	0.526316	0.438596	0.491228	0.438596	0.515152	0.621212	0.636364	0.590909	0.651515	0.621212	0.636364	0.681818	0.681818	0.5	0.469697	0.469697	0.5	0.424242	0.515152	0.636364	0.469697	0.484848
0.508772	0.596491	0.649123	0.649123	0.719298	0.736842	0.631579	0.649123	0.684211	0.578947	0.526316	0.526316	0.54386	0.438596	0.561404	0.596491	0.491228	0.491228	0.515152	0.636364	0.666667	0.606061	0.651515	0.651515	0.636364	0.636364	0.621212	0.530303	0.545455	0.378788	0.560606	0.530303	0.393939	0.606061	0.333333	0.5
0.508772	0.596491	0.649123	0.649123	0.719298	0.684211	0.596491	0.631579	0.666667	0.596491	0.438596	0.403509	0.473684	0.438596	0.54386	0.350877	0.596491	0.473684	0.484848	0.560606	0.666667	0.621212	0.636364	0.621212	0.651515	0.651515	0.681818	0.606061	0.515152	0.530303	0.469697	0.606061	0.378788	0.439394	0.515152	0.530303
0.526316	0.596491	0.631579	0.666667	0.684211	0.754386	0.666667	0.666667	0.666667	0.491228	0.578947	0.491228	0.45614	0.508772	0.508772	0.385965	0.578947	0.614035	0.530303	0.575758	0.651515	0.636364	0.681818	0.590909	0.666667	0.651515	0.681818	0.560606	0.424242	0.439394	0.287879	0.530303	0.545455	0.363636	0.5	0.530303
0.508772	0.666667	0.666667	0.614035	0.736842	0.684211	0.719298	0.649123	0.684211	0.473684	0.491228	0.298246	0.54386	0.54386	0.491228	0.54386	0.45614	0.421053	0.545455	0.621212	0.651515	0.636364	0.651515	0.575758	0.606061	0.636364	0.651515	0.439394	0.5	0.5	0.363636	0.424242	0.484848	0.439394	0.242424	0.363636
0.508772	0.614035	0.649123	0.631579	0.719298	0.736842	0.719298	0.631579	0.614035	0.403509	0.508772	0.561404	0.491228	0.54386	0.614035	0.54386	0.45614	0.491228	0.484848	0.575758	0.666667	0.575758	0.666667	0.606061	0.666667	0.651515	0.666667	0.363636	0.484848	0.575758	0.439394	0.560606	0.393939	0.333333	0.530303	0.454545
0.508772	0.578947	0.631579	0.614035	0.701754	0.684211	0.684211	0.666667	0.666667	0.421053	0.45614	0.473684	0.561404	0.578947	0.45614	0.350877	0.561404	0.385965	0.5	0.606061	0.636364	0.606061	0.621212	0.651515	0.621212	0.666667	0.651515	0.651515	0.409091	0.424242	0.378788	0.439394	0.454545	0.424242	0.484848	0.454545
0.491228	0.614035	0.631579	0.596491	0.754386	0.684211	0.649123	0.649123	0.666667	0.526316	0.368421	0.333333	0.526316	0.421053	0.350877	0.403509	0.45614	0.421053	0.5	0.606061	0.621212	0.606061	0.681818	0.575758	0.666667	0.666667	0.651515	0.454545	0.5	0.530303	0.393939	0.545455	0.454545	0.515152	0.530303	0.545455
0.473684	0.666667	0.631579	0.631579	0.736842	0.719298	0.596491	0.614035	0.684211	0.54386	0.473684	0.491228	0.491228	0.508772	0.508772	0.631579	0.473684	0.491228	0.530303	0.606061	0.666667	0.575758	0.651515	0.621212	0.590909	0.666667	0.666667	0.651515	0.621212	0.575758	0.560606	0.469697	0.590909	0.575758	0.530303	0.575758
0.526316	0.631579	0.649123	0.666667	0.719298	0.684211	0.614035	0.649123	0.666667	0.438596	0.350877	0.54386	0.631579	0.561404	0.684211	0.561404	0.508772	0.578947	0.484848	0.636364	0.636364	0.636364	0.606061	0.621212	0.606061	0.636364	0.636364	0.454545	0.560606	0.393939	0.560606	0.545455	0.560606	0.590909	0.545455	0.606061
0.54386	0.596491	0.701754	0.666667	0.666667	0.701754	0.666667	0.649123	0.649123	0.526316	0.368421	0.561404	0.438596	0.614035	0.421053	0.491228	0.526316	0.473684	0.545455	0.621212	0.621212	0.621212	0.651515	0.575758	0.636364	0.651515	0.651515	0.5	0.5	0.530303	0.575758	0.515152	0.469697	0.545455	0.424242	0.515152
0.473684	0.578947	0.631579	0.649123	0.701754	0.719298	0.631579	0.649123	0.684211	0.526316	0.403509	0.315789	0.614035	0.578947	0.596491	0.526316	0.45614	0.45614	0.484848	0.560606	0.575758	0.636364	0.636364	0.636364	0.636364	0.636364	0.636364	0.5	0.621212	0.530303	0.621212	0.545455	0.515152	0.5	0.575758	0.515152
0.526316	0.649123	0.614035	0.631579	0.701754	0.719298	0.666667	0.649123	0.649123	0.368421	0.526316	0.438596	0.526316	0.45614	0.491228	0.368421	0.54386	0.578947	0.530303	0.575758	0.651515	0.590909	0.681818	0.606061	0.636364	0.636364	0.666667	0.621212	0.560606	0.515152	0.484848	0.575758	0.545455	0.454545	0.606061	0.560606
0.508772	0.649123	0.631579	0.614035	0.701754	0.77193	0.614035	0.684211	0.649123	0.526316	0.508772	0.438596	0.350877	0.491228	0.54386	0.421053	0.54386	0.491228	0.515152	0.621212	0.636364	0.636364	0.681818	0.651515	0.606061	0.621212	0.666667	0.560606	0.515152	0.469697	0.530303	0.378788	0.636364	0.515152	0.5	0.560606
0.561404	0.649123	0.666667	0.614035	0.701754	0.736842	0.614035	0.614035	0.614035	0.491228	0.596491	0.631579	0.596491	0.596491	0.578947	0.631579	0.561404	0.578947	0.469697	0.590909	0.621212	0.621212	0.621212	0.590909	0.621212	0.636364	0.666667	0.5	0.606061	0.651515	0.545455	0.636364	0.575758	0.454545	0.636364	0.636364
0.491228	0.614035	0.631579	0.649123	0.719298	0.701754	0.596491	0.666667	0.649123	0.403509	0.54386	0.54386	0.45614	0.350877	0.561404	0.526316	0.45614	0.508772	0.560606	0.606061	0.621212	0.590909	0.606061	0.621212	0.636364	0.651515	0.681818	0.424242	0.590909	0.530303	0.454545	0.530303	0.484848	0.575758	0.393939	0.5
0.561404	0.649123	0.649123	0.666667	0.701754	0.719298	0.631579	0.631579	0.684211	0.438596	0.333333	0.631579	0.385965	0.421053	0.438596	0.403509	0.298246	0.491228	0.530303	0.530303	0.651515	0.606061	0.621212	0.621212	0.636364	0.636364	0.681818	0.484848	0.515152	0.439394	0.606061	0.484848	0.515152	0.621212	0.484848	0.515152
0.508772	0.666667	0.631579	0.684211	0.701754	0.719298	0.614035	0.631579	0.666667	0.578947	0.578947	0.526316	0.526316	0.596491	0.561404	0.561404	0.561404	0.54386	0.515152	0.606061	0.590909	0.636364	0.606061	0.590909	0.666667	0.636364	0.651515	0.469697	0.454545	0.287879	0.560606	0.560606	0.363636	0.439394	0.484848	0.545455
0.561404	0.578947	0.596491	0.614035	0.719298	0.736842	0.614035	0.666667	0.631579	0.368421	0.421053	0.526316	0.526316	0.491228	0.526316	0.54386	0.385965	0.45614	0.575758	0.590909	0.666667	0.606061	0.651515	0.560606	0.636364	0.621212	0.681818	0.560606	0.545455	0.727273	0.439394	0.545455	0.439394	0.666667	0.606061	0.545455
0.491228	0.578947	0.631579	0.596491	0.684211	0.77193	0.614035	0.649123	0.649123	0.45614	0.631579	0.421053	0.385965	0.578947	0.45614	0.561404	0.491228	0.45614	0.530303	0.515152	0.636364	0.606061	0.636364	0.636364	0.666667	0.666667	0.69697	0.621212	0.454545	0.469697	0.363636	0.454545	0.393939	0.348485	0.530303	0.409091
0.45614	0.631579	0.614035	0.649123	0.736842	0.736842	0.666667	0.614035	0.684211	0.561404	0.491228	0.631579	0.421053	0.438596	0.578947	0.403509	0.438596	0.473684	0.5	0.621212	0.666667	0.621212	0.636364	0.606061	0.606061	0.651515	0.651515	0.409091	0.515152	0.5	0.5	0.454545	0.393939	0.409091	0.560606	0.530303
0.526316	0.631579	0.596491	0.649123	0.736842	0.719298	0.631579	0.631579	0.631579	0.666667	0.491228	0.596491	0.54386	0.578947	0.473684	0.508772	0.578947	0.491228	0.515152	0.636364	0.651515	0.560606	0.651515	0.606061	0.636364	0.681818	0.681818	0.469697	0.378788	0.484848	0.590909	0.469697	0.424242	0.363636	0.424242	0.560606
0.508772	0.614035	0.631579	0.631579	0.684211	0.701754	0.684211	0.684211	0.649123	0.438596	0.368421	0.491228	0.421053	0.403509	0.491228	0.298246	0.526316	0.45614	0.484848	0.651515	0.636364	0.621212	0.651515	0.606061	0.636364	0.666667	0.666667	0.530303	0.454545	0.530303	0.590909	0.530303	0.530303	0.515152	0.5	0.515152
0.54386	0.631579	0.596491	0.649123	0.736842	0.754386	0.631579	0.649123	0.649123	0.491228	0.491228	0.578947	0.385965	0.508772	0.508772	0.421053	0.526316	0.491228	0.590909	0.590909	0.636364	0.621212	0.651515	0.560606	0.606061	0.621212	0.666667	0.378788	0.590909	0.560606	0.575758	0.606061	0.393939	0.409091	0.5	0.469697
0.54386	0.578947	0.614035	0.614035	0.719298	0.719298	0.684211	0.649123	0.649123	0.508772	0.508772	0.54386	0.385965	0.45614	0.578947	0.473684	0.561404	0.526316	0.515152	0.560606	0.651515	0.606061	0.636364	0.621212	0.651515	0.636364	0.636364	0.469697	0.424242	0.424242	0.590909	0.454545	0.515152	0.560606	0.606061	0.469697
0.54386	0.649123	0.614035	0.631579	0.719298	0.736842	0.596491	0.666667	0.631579	0.315789	0.473684	0.54386	0.54386	0.508772	0.385965	0.578947	0.578947	0.596491	0.5	0.621212	0.636364	0.621212	0.636364	0.590909	0.606061	0.636364	0.666667	0.590909	0.575758	0.606061	0.530303	0.666667	0.5	0.681818	0.545455	0.590909

## Sheet: LN
R1, low	Card, low	Eyes, low	gradCPT, low	Movies, low	nBack, low	SST, low	R2, low	GFC, low	R1, low perm	Card, low perm	Eyes, low perm	gradCPT, low perm	Movies, low perm	nBack, low perm	SST, low perm	R2, low perm	GFC, low perm	R1, high	Card, high	Eyes, high	gradCPT, high	Movies, high	nBack, high	SST, high	R2, high	GFC, high	R1, high perm	Card, high perm	Eyes, high perm	gradCPT, high perm	Movies, high perm	nBack, high perm	SST, high perm	R2, high perm	GFC, high perm
0.553571	0.607143	0.696429	0.553571	0.660714	0.625	0.642857	0.625	0.607143	0.339286	0.607143	0.482143	0.589286	0.446429	0.642857	0.589286	0.428571	0.464286	0.6	0.6	0.55	0.575	0.7	0.575	0.55	0.65	0.6	0.425	0.275	0.55	0.425	0.475	0.45	0.5	0.55	0.55
0.571429	0.482143	0.732143	0.553571	0.678571	0.678571	0.553571	0.625	0.607143	0.589286	0.571429	0.607143	0.589286	0.5	0.392857	0.464286	0.660714	0.5	0.525	0.575	0.475	0.6	0.725	0.575	0.625	0.625	0.625	0.675	0.55	0.475	0.35	0.525	0.35	0.4	0.6	0.575
0.535714	0.517857	0.732143	0.571429	0.732143	0.678571	0.625	0.607143	0.571429	0.5	0.535714	0.357143	0.660714	0.553571	0.482143	0.553571	0.5	0.589286	0.5	0.575	0.4	0.55	0.6	0.55	0.65	0.675	0.725	0.55	0.625	0.55	0.5	0.55	0.625	0.625	0.45	0.65
0.5	0.625	0.714286	0.553571	0.696429	0.607143	0.642857	0.607143	0.571429	0.303571	0.5	0.517857	0.482143	0.517857	0.5	0.410714	0.535714	0.446429	0.525	0.55	0.575	0.575	0.65	0.575	0.6	0.65	0.525	0.4	0.55	0.625	0.325	0.4	0.5	0.525	0.5	0.5
0.535714	0.571429	0.696429	0.571429	0.660714	0.607143	0.625	0.607143	0.660714	0.589286	0.410714	0.571429	0.517857	0.392857	0.410714	0.589286	0.660714	0.589286	0.5	0.575	0.55	0.625	0.625	0.65	0.525	0.675	0.65	0.375	0.7	0.55	0.55	0.35	0.6	0.6	0.5	0.575
0.589286	0.642857	0.696429	0.571429	0.732143	0.642857	0.678571	0.625	0.607143	0.464286	0.535714	0.517857	0.660714	0.482143	0.339286	0.625	0.5	0.553571	0.5	0.6	0.45	0.625	0.625	0.525	0.65	0.7	0.7	0.6	0.55	0.45	0.6	0.55	0.5	0.55	0.525	0.575
0.553571	0.607143	0.767857	0.642857	0.696429	0.607143	0.660714	0.642857	0.625	0.535714	0.678571	0.446429	0.535714	0.589286	0.553571	0.535714	0.482143	0.446429	0.475	0.575	0.525	0.575	0.575	0.55	0.675	0.65	0.65	0.325	0.45	0.475	0.575	0.5	0.55	0.575	0.475	0.425
0.553571	0.642857	0.732143	0.607143	0.714286	0.625	0.642857	0.607143	0.589286	0.517857	0.517857	0.339286	0.553571	0.607143	0.589286	0.607143	0.517857	0.5	0.525	0.625	0.425	0.6	0.625	0.625	0.625	0.675	0.625	0.4	0.375	0.4	0.525	0.45	0.575	0.475	0.575	0.525
0.464286	0.625	0.696429	0.553571	0.696429	0.625	0.625	0.571429	0.660714	0.375	0.410714	0.428571	0.464286	0.321429	0.517857	0.642857	0.321429	0.446429	0.45	0.625	0.425	0.6	0.625	0.575	0.575	0.65	0.575	0.575	0.375	0.5	0.425	0.425	0.55	0.525	0.55	0.65
0.5	0.625	0.714286	0.607143	0.678571	0.625	0.589286	0.625	0.589286	0.482143	0.5	0.267857	0.517857	0.428571	0.535714	0.428571	0.303571	0.392857	0.525	0.6	0.4	0.6	0.65	0.575	0.6	0.7	0.6	0.5	0.425	0.5	0.425	0.4	0.375	0.5	0.375	0.575
0.535714	0.678571	0.660714	0.589286	0.642857	0.625	0.625	0.625	0.642857	0.392857	0.535714	0.571429	0.482143	0.446429	0.428571	0.589286	0.464286	0.553571	0.475	0.6	0.475	0.525	0.625	0.6	0.575	0.675	0.625	0.275	0.45	0.4	0.625	0.375	0.475	0.425	0.425	0.475
0.553571	0.535714	0.678571	0.625	0.696429	0.625	0.714286	0.642857	0.678571	0.517857	0.642857	0.571429	0.535714	0.535714	0.410714	0.5	0.464286	0.589286	0.55	0.55	0.575	0.575	0.625	0.575	0.65	0.675	0.55	0.525	0.475	0.425	0.45	0.575	0.375	0.6	0.425	0.525
0.5	0.553571	0.714286	0.553571	0.714286	0.625	0.696429	0.642857	0.625	0.535714	0.339286	0.571429	0.5	0.392857	0.589286	0.392857	0.428571	0.535714	0.55	0.575	0.45	0.6	0.65	0.575	0.575	0.7	0.625	0.55	0.375	0.575	0.55	0.3	0.5	0.475	0.525	0.55
0.535714	0.571429	0.75	0.553571	0.714286	0.553571	0.660714	0.642857	0.625	0.303571	0.464286	0.553571	0.321429	0.339286	0.5	0.357143	0.410714	0.464286	0.45	0.575	0.575	0.6	0.7	0.55	0.65	0.65	0.6	0.5	0.425	0.525	0.475	0.525	0.375	0.5	0.45	0.425
0.553571	0.607143	0.732143	0.535714	0.696429	0.607143	0.642857	0.535714	0.678571	0.446429	0.464286	0.375	0.464286	0.392857	0.535714	0.446429	0.517857	0.410714	0.575	0.575	0.45	0.625	0.65	0.675	0.55	0.725	0.55	0.475	0.4	0.325	0.45	0.525	0.575	0.375	0.375	0.325
0.482143	0.625	0.75	0.535714	0.660714	0.642857	0.642857	0.625	0.660714	0.464286	0.607143	0.535714	0.428571	0.535714	0.446429	0.589286	0.303571	0.428571	0.525	0.625	0.475	0.675	0.7	0.575	0.675	0.7	0.525	0.55	0.5	0.425	0.725	0.425	0.4	0.625	0.475	0.475
0.482143	0.625	0.75	0.535714	0.660714	0.607143	0.625	0.571429	0.625	0.607143	0.482143	0.642857	0.482143	0.553571	0.625	0.482143	0.375	0.464286	0.5	0.6	0.55	0.625	0.625	0.575	0.65	0.675	0.575	0.5	0.6	0.55	0.45	0.575	0.5	0.525	0.55	0.45
0.553571	0.589286	0.642857	0.607143	0.732143	0.607143	0.625	0.625	0.589286	0.392857	0.553571	0.464286	0.482143	0.482143	0.535714	0.535714	0.482143	0.5	0.55	0.575	0.475	0.625	0.625	0.575	0.55	0.725	0.625	0.375	0.5	0.525	0.475	0.45	0.425	0.4	0.55	0.4
0.428571	0.625	0.767857	0.535714	0.678571	0.571429	0.660714	0.642857	0.625	0.517857	0.589286	0.571429	0.535714	0.678571	0.339286	0.535714	0.446429	0.5	0.6	0.625	0.425	0.6	0.7	0.6	0.675	0.65	0.65	0.55	0.575	0.325	0.25	0.475	0.575	0.325	0.45	0.375
0.535714	0.535714	0.75	0.642857	0.696429	0.535714	0.642857	0.625	0.625	0.571429	0.303571	0.392857	0.535714	0.535714	0.410714	0.517857	0.375	0.517857	0.575	0.575	0.475	0.575	0.6	0.575	0.65	0.65	0.6	0.425	0.575	0.65	0.55	0.65	0.6	0.6	0.45	0.425
0.517857	0.571429	0.678571	0.589286	0.678571	0.678571	0.678571	0.625	0.642857	0.375	0.642857	0.446429	0.428571	0.428571	0.446429	0.589286	0.482143	0.535714	0.475	0.575	0.5	0.6	0.675	0.55	0.55	0.675	0.625	0.45	0.35	0.5	0.575	0.525	0.525	0.7	0.475	0.5
0.535714	0.625	0.696429	0.553571	0.714286	0.607143	0.571429	0.607143	0.642857	0.5	0.482143	0.428571	0.517857	0.392857	0.446429	0.392857	0.464286	0.410714	0.425	0.65	0.45	0.525	0.7	0.475	0.675	0.675	0.6	0.525	0.525	0.4	0.5	0.45	0.65	0.35	0.525	0.5
0.517857	0.678571	0.732143	0.571429	0.660714	0.625	0.660714	0.607143	0.642857	0.535714	0.607143	0.410714	0.517857	0.571429	0.5	0.5	0.607143	0.517857	0.475	0.55	0.525	0.65	0.625	0.625	0.625	0.625	0.625	0.6	0.575	0.675	0.525	0.7	0.525	0.6	0.65	0.6
0.535714	0.642857	0.660714	0.607143	0.642857	0.571429	0.714286	0.607143	0.660714	0.589286	0.607143	0.678571	0.535714	0.5	0.535714	0.517857	0.553571	0.5	0.5	0.6	0.6	0.475	0.675	0.6	0.575	0.65	0.675	0.45	0.475	0.475	0.525	0.425	0.575	0.5	0.375	0.5
0.571429	0.571429	0.660714	0.553571	0.660714	0.571429	0.589286	0.642857	0.642857	0.553571	0.535714	0.446429	0.517857	0.464286	0.357143	0.25	0.446429	0.375	0.425	0.55	0.55	0.65	0.625	0.7	0.625	0.725	0.675	0.45	0.425	0.55	0.5	0.275	0.4	0.375	0.7	0.325
0.553571	0.607143	0.75	0.553571	0.607143	0.678571	0.732143	0.642857	0.696429	0.392857	0.535714	0.589286	0.571429	0.517857	0.589286	0.303571	0.5	0.410714	0.45	0.575	0.525	0.6	0.675	0.55	0.6	0.65	0.55	0.5	0.625	0.425	0.625	0.525	0.525	0.45	0.5	0.575
0.5	0.589286	0.732143	0.517857	0.660714	0.553571	0.625	0.625	0.642857	0.535714	0.428571	0.392857	0.5	0.517857	0.5	0.464286	0.428571	0.410714	0.525	0.6	0.525	0.55	0.675	0.675	0.625	0.7	0.65	0.5	0.475	0.675	0.45	0.575	0.55	0.45	0.425	0.575
0.517857	0.678571	0.696429	0.571429	0.714286	0.589286	0.607143	0.625	0.625	0.428571	0.392857	0.571429	0.446429	0.232143	0.535714	0.446429	0.392857	0.357143	0.475	0.725	0.475	0.575	0.675	0.675	0.6	0.7	0.6	0.5	0.625	0.575	0.375	0.55	0.5	0.5	0.425	0.575
0.535714	0.660714	0.732143	0.571429	0.625	0.607143	0.767857	0.625	0.642857	0.607143	0.553571	0.410714	0.517857	0.571429	0.464286	0.517857	0.464286	0.553571	0.525	0.5	0.575	0.625	0.725	0.625	0.625	0.675	0.65	0.575	0.325	0.425	0.325	0.325	0.425	0.4	0.475	0.3
0.517857	0.642857	0.625	0.553571	0.660714	0.642857	0.696429	0.642857	0.571429	0.535714	0.357143	0.375	0.267857	0.446429	0.464286	0.535714	0.464286	0.428571	0.5	0.55	0.55	0.575	0.65	0.55	0.625	0.675	0.675	0.675	0.4	0.45	0.475	0.45	0.475	0.575	0.575	0.525
0.517857	0.589286	0.660714	0.625	0.767857	0.589286	0.660714	0.607143	0.660714	0.392857	0.535714	0.267857	0.482143	0.392857	0.428571	0.410714	0.571429	0.392857	0.5	0.65	0.475	0.625	0.675	0.675	0.55	0.675	0.6	0.375	0.5	0.5	0.45	0.25	0.325	0.4	0.475	0.175
0.535714	0.571429	0.714286	0.571429	0.696429	0.625	0.660714	0.660714	0.660714	0.607143	0.392857	0.464286	0.464286	0.517857	0.553571	0.446429	0.553571	0.482143	0.55	0.6	0.525	0.5	0.725	0.6	0.65	0.7	0.65	0.425	0.5	0.45	0.55	0.55	0.525	0.625	0.625	0.55
0.571429	0.589286	0.767857	0.589286	0.625	0.607143	0.642857	0.607143	0.660714	0.464286	0.464286	0.357143	0.553571	0.392857	0.517857	0.464286	0.5	0.410714	0.55	0.575	0.475	0.525	0.675	0.575	0.625	0.675	0.625	0.6	0.55	0.625	0.55	0.475	0.475	0.55	0.525	0.6
0.446429	0.482143	0.714286	0.553571	0.678571	0.642857	0.696429	0.571429	0.625	0.535714	0.428571	0.357143	0.392857	0.464286	0.446429	0.410714	0.410714	0.464286	0.55	0.55	0.525	0.6	0.675	0.625	0.625	0.65	0.625	0.55	0.275	0.5	0.3	0.55	0.6	0.45	0.475	0.375
0.482143	0.607143	0.714286	0.553571	0.660714	0.589286	0.696429	0.642857	0.642857	0.446429	0.517857	0.321429	0.5	0.571429	0.375	0.678571	0.553571	0.410714	0.575	0.55	0.5	0.65	0.725	0.675	0.65	0.65	0.625	0.5	0.475	0.425	0.475	0.325	0.375	0.4	0.6	0.55
0.5	0.535714	0.767857	0.607143	0.678571	0.642857	0.642857	0.642857	0.625	0.5	0.464286	0.535714	0.392857	0.446429	0.571429	0.428571	0.607143	0.553571	0.6	0.6	0.525	0.575	0.675	0.55	0.675	0.675	0.65	0.425	0.55	0.45	0.325	0.425	0.575	0.375	0.6	0.375
0.571429	0.660714	0.75	0.607143	0.696429	0.625	0.660714	0.625	0.589286	0.482143	0.446429	0.553571	0.428571	0.625	0.589286	0.446429	0.553571	0.464286	0.475	0.525	0.425	0.575	0.7	0.65	0.6	0.75	0.575	0.45	0.65	0.6	0.575	0.625	0.475	0.575	0.5	0.425
0.553571	0.607143	0.696429	0.607143	0.678571	0.625	0.678571	0.607143	0.535714	0.571429	0.553571	0.607143	0.589286	0.589286	0.642857	0.714286	0.553571	0.625	0.6	0.65	0.475	0.525	0.675	0.55	0.525	0.7	0.7	0.65	0.5	0.7	0.6	0.65	0.65	0.7	0.575	0.625
0.517857	0.625	0.678571	0.607143	0.660714	0.625	0.625	0.607143	0.625	0.589286	0.553571	0.589286	0.464286	0.5	0.553571	0.553571	0.535714	0.535714	0.5	0.55	0.6	0.55	0.625	0.75	0.525	0.7	0.675	0.65	0.45	0.45	0.45	0.4	0.475	0.6	0.6	0.4
0.535714	0.607143	0.696429	0.5	0.678571	0.607143	0.660714	0.607143	0.642857	0.428571	0.625	0.464286	0.375	0.589286	0.517857	0.589286	0.5	0.464286	0.475	0.6	0.55	0.5	0.675	0.575	0.6	0.65	0.6	0.4	0.475	0.475	0.55	0.6	0.5	0.6	0.4	0.4
0.571429	0.589286	0.714286	0.642857	0.678571	0.607143	0.625	0.571429	0.625	0.428571	0.517857	0.410714	0.553571	0.5	0.5	0.571429	0.5	0.553571	0.45	0.6	0.5	0.55	0.6	0.6	0.575	0.65	0.7	0.5	0.5	0.525	0.575	0.625	0.425	0.55	0.475	0.55
0.535714	0.589286	0.642857	0.571429	0.696429	0.589286	0.678571	0.607143	0.642857	0.464286	0.5	0.446429	0.517857	0.446429	0.553571	0.571429	0.446429	0.535714	0.525	0.625	0.425	0.575	0.7	0.575	0.65	0.675	0.7	0.4	0.55	0.65	0.55	0.525	0.675	0.425	0.5	0.55
0.553571	0.607143	0.714286	0.5	0.678571	0.607143	0.642857	0.625	0.589286	0.410714	0.517857	0.357143	0.464286	0.464286	0.5	0.535714	0.464286	0.482143	0.475	0.55	0.525	0.625	0.7	0.6	0.55	0.65	0.65	0.525	0.275	0.525	0.625	0.4	0.5	0.55	0.35	0.525
0.517857	0.642857	0.678571	0.589286	0.714286	0.642857	0.589286	0.607143	0.607143	0.535714	0.321429	0.553571	0.410714	0.535714	0.410714	0.410714	0.535714	0.464286	0.5	0.525	0.55	0.55	0.7	0.575	0.625	0.625	0.675	0.5	0.575	0.45	0.375	0.325	0.35	0.375	0.425	0.425
0.535714	0.625	0.714286	0.589286	0.696429	0.607143	0.678571	0.642857	0.625	0.571429	0.589286	0.5	0.482143	0.553571	0.464286	0.517857	0.607143	0.482143	0.425	0.775	0.425	0.6	0.575	0.65	0.625	0.725	0.625	0.475	0.325	0.425	0.375	0.35	0.5	0.525	0.525	0.375
0.589286	0.607143	0.714286	0.553571	0.678571	0.589286	0.607143	0.607143	0.696429	0.589286	0.571429	0.625	0.446429	0.517857	0.553571	0.535714	0.482143	0.553571	0.55	0.65	0.425	0.525	0.725	0.55	0.6	0.65	0.6	0.525	0.375	0.45	0.525	0.5	0.275	0.625	0.575	0.45
0.464286	0.642857	0.696429	0.589286	0.678571	0.642857	0.678571	0.625	0.589286	0.392857	0.392857	0.446429	0.392857	0.357143	0.410714	0.571429	0.25	0.357143	0.5	0.6	0.55	0.625	0.675	0.675	0.575	0.65	0.6	0.475	0.45	0.325	0.275	0.525	0.275	0.6	0.425	0.4
0.553571	0.660714	0.75	0.571429	0.678571	0.571429	0.642857	0.607143	0.625	0.553571	0.517857	0.339286	0.5	0.5	0.589286	0.589286	0.535714	0.553571	0.575	0.55	0.525	0.425	0.65	0.55	0.575	0.675	0.625	0.45	0.525	0.4	0.675	0.575	0.575	0.45	0.525	0.525
0.517857	0.642857	0.642857	0.589286	0.696429	0.607143	0.625	0.571429	0.642857	0.464286	0.5	0.517857	0.589286	0.553571	0.5	0.392857	0.535714	0.517857	0.475	0.475	0.525	0.55	0.65	0.55	0.625	0.675	0.675	0.575	0.55	0.55	0.65	0.425	0.575	0.45	0.6	0.55
0.517857	0.589286	0.714286	0.571429	0.714286	0.553571	0.660714	0.625	0.678571	0.375	0.464286	0.589286	0.464286	0.571429	0.553571	0.589286	0.553571	0.428571	0.55	0.625	0.55	0.625	0.725	0.6	0.625	0.65	0.65	0.55	0.525	0.45	0.55	0.625	0.475	0.525	0.525	0.575
0.482143	0.553571	0.714286	0.589286	0.678571	0.571429	0.660714	0.625	0.553571	0.589286	0.607143	0.517857	0.535714	0.553571	0.446429	0.517857	0.482143	0.464286	0.525	0.5	0.525	0.65	0.65	0.675	0.6	0.65	0.65	0.425	0.5	0.625	0.55	0.45	0.325	0.475	0.65	0.45
0.553571	0.571429	0.714286	0.535714	0.75	0.571429	0.642857	0.607143	0.625	0.446429	0.589286	0.625	0.482143	0.5	0.392857	0.446429	0.410714	0.571429	0.45	0.625	0.475	0.6	0.625	0.55	0.625	0.675	0.6	0.525	0.25	0.625	0.45	0.475	0.4	0.475	0.375	0.425
0.553571	0.607143	0.767857	0.589286	0.625	0.660714	0.660714	0.571429	0.607143	0.482143	0.517857	0.517857	0.553571	0.375	0.696429	0.482143	0.607143	0.642857	0.55	0.6	0.425	0.675	0.625	0.625	0.65	0.675	0.525	0.625	0.6	0.575	0.575	0.5	0.475	0.475	0.55	0.6
0.517857	0.535714	0.714286	0.625	0.732143	0.642857	0.625	0.589286	0.660714	0.428571	0.464286	0.410714	0.553571	0.392857	0.482143	0.589286	0.482143	0.392857	0.475	0.575	0.525	0.575	0.675	0.7	0.575	0.6	0.625	0.45	0.425	0.575	0.325	0.4	0.55	0.5	0.575	0.375
0.5	0.553571	0.678571	0.589286	0.714286	0.607143	0.660714	0.625	0.625	0.625	0.571429	0.589286	0.446429	0.5	0.5	0.535714	0.517857	0.375	0.575	0.55	0.425	0.725	0.65	0.55	0.625	0.675	0.6	0.525	0.475	0.425	0.525	0.525	0.55	0.5	0.575	0.6
0.553571	0.589286	0.732143	0.625	0.678571	0.642857	0.696429	0.642857	0.660714	0.589286	0.392857	0.571429	0.553571	0.553571	0.553571	0.446429	0.428571	0.5	0.5	0.625	0.425	0.525	0.675	0.6	0.6	0.7	0.625	0.55	0.65	0.325	0.575	0.525	0.475	0.55	0.425	0.45
0.607143	0.625	0.714286	0.589286	0.696429	0.607143	0.625	0.642857	0.642857	0.589286	0.464286	0.446429	0.5	0.410714	0.5	0.428571	0.410714	0.482143	0.6	0.6	0.425	0.625	0.625	0.575	0.65	0.675	0.575	0.65	0.7	0.375	0.6	0.65	0.675	0.55	0.525	0.575
0.464286	0.589286	0.75	0.607143	0.660714	0.571429	0.642857	0.625	0.625	0.375	0.589286	0.482143	0.446429	0.303571	0.410714	0.357143	0.607143	0.339286	0.425	0.55	0.5	0.575	0.65	0.6	0.675	0.65	0.65	0.475	0.35	0.6	0.4	0.35	0.45	0.475	0.4	0.325
0.535714	0.642857	0.678571	0.553571	0.696429	0.642857	0.589286	0.660714	0.607143	0.357143	0.357143	0.303571	0.535714	0.535714	0.321429	0.482143	0.553571	0.392857	0.45	0.675	0.475	0.575	0.7	0.55	0.625	0.675	0.6	0.575	0.55	0.525	0.5	0.55	0.6	0.425	0.6	0.525
0.517857	0.553571	0.714286	0.571429	0.678571	0.625	0.642857	0.625	0.642857	0.642857	0.571429	0.410714	0.482143	0.571429	0.571429	0.625	0.535714	0.5	0.625	0.55	0.45	0.575	0.725	0.6	0.625	0.65	0.625	0.575	0.475	0.6	0.4	0.45	0.4	0.5	0.55	0.475
0.535714	0.642857	0.696429	0.589286	0.642857	0.660714	0.660714	0.607143	0.535714	0.589286	0.464286	0.517857	0.571429	0.482143	0.464286	0.517857	0.428571	0.482143	0.475	0.625	0.55	0.625	0.675	0.575	0.675	0.7	0.7	0.4	0.575	0.7	0.5	0.45	0.55	0.5	0.5	0.525
0.553571	0.553571	0.660714	0.535714	0.732143	0.589286	0.571429	0.589286	0.696429	0.392857	0.607143	0.321429	0.589286	0.553571	0.571429	0.589286	0.625	0.571429	0.55	0.575	0.425	0.625	0.725	0.6	0.625	0.7	0.625	0.5	0.65	0.575	0.55	0.5	0.6	0.7	0.6	0.65
0.589286	0.607143	0.75	0.553571	0.678571	0.607143	0.642857	0.589286	0.660714	0.410714	0.553571	0.535714	0.446429	0.446429	0.571429	0.392857	0.375	0.339286	0.45	0.6	0.525	0.55	0.625	0.475	0.6	0.675	0.65	0.5	0.675	0.55	0.475	0.45	0.475	0.5	0.5	0.525
0.5	0.553571	0.714286	0.553571	0.660714	0.625	0.607143	0.642857	0.607143	0.482143	0.464286	0.410714	0.464286	0.410714	0.5	0.482143	0.464286	0.428571	0.5	0.525	0.525	0.6	0.65	0.6	0.675	0.675	0.675	0.575	0.525	0.6	0.55	0.675	0.525	0.55	0.575	0.525
0.5	0.607143	0.75	0.5	0.714286	0.589286	0.714286	0.660714	0.571429	0.607143	0.482143	0.410714	0.517857	0.321429	0.589286	0.375	0.464286	0.482143	0.45	0.575	0.475	0.5	0.625	0.575	0.625	0.7	0.6	0.475	0.525	0.55	0.425	0.675	0.625	0.5	0.6	0.4
0.571429	0.660714	0.714286	0.589286	0.714286	0.625	0.642857	0.589286	0.625	0.428571	0.428571	0.375	0.482143	0.535714	0.446429	0.607143	0.517857	0.464286	0.525	0.6	0.5	0.525	0.65	0.575	0.575	0.65	0.675	0.575	0.3	0.5	0.5	0.45	0.45	0.525	0.475	0.525
0.5	0.571429	0.732143	0.589286	0.678571	0.589286	0.589286	0.625	0.696429	0.428571	0.482143	0.517857	0.482143	0.339286	0.589286	0.392857	0.553571	0.482143	0.55	0.675	0.55	0.65	0.675	0.5	0.675	0.675	0.625	0.425	0.5	0.5	0.45	0.5	0.475	0.4	0.575	0.425
0.482143	0.553571	0.732143	0.607143	0.660714	0.625	0.642857	0.607143	0.642857	0.446429	0.517857	0.553571	0.410714	0.482143	0.375	0.392857	0.5	0.428571	0.525	0.525	0.55	0.575	0.675	0.55	0.575	0.675	0.65	0.325	0.45	0.625	0.575	0.6	0.375	0.375	0.35	0.55
0.517857	0.571429	0.678571	0.589286	0.660714	0.607143	0.642857	0.642857	0.571429	0.464286	0.464286	0.482143	0.5	0.535714	0.535714	0.535714	0.375	0.589286	0.5	0.65	0.4	0.575	0.65	0.65	0.625	0.7	0.575	0.6	0.475	0.5	0.475	0.675	0.5	0.675	0.7	0.6
0.553571	0.642857	0.767857	0.589286	0.696429	0.571429	0.625	0.660714	0.625	0.446429	0.446429	0.607143	0.678571	0.517857	0.589286	0.517857	0.553571	0.464286	0.45	0.625	0.5	0.5	0.6	0.55	0.6	0.675	0.65	0.375	0.6	0.225	0.575	0.625	0.625	0.325	0.525	0.475
0.5	0.589286	0.678571	0.625	0.678571	0.625	0.607143	0.571429	0.678571	0.589286	0.607143	0.410714	0.660714	0.571429	0.660714	0.535714	0.642857	0.625	0.475	0.625	0.5	0.6	0.675	0.6	0.6	0.675	0.65	0.5	0.6	0.575	0.45	0.475	0.55	0.5	0.575	0.5
0.571429	0.625	0.732143	0.607143	0.714286	0.607143	0.714286	0.589286	0.714286	0.553571	0.535714	0.464286	0.571429	0.535714	0.464286	0.482143	0.428571	0.5	0.55	0.675	0.475	0.575	0.625	0.575	0.6	0.6	0.7	0.475	0.425	0.45	0.6	0.5	0.5	0.425	0.45	0.45
0.589286	0.589286	0.678571	0.517857	0.696429	0.607143	0.678571	0.625	0.589286	0.482143	0.428571	0.589286	0.553571	0.357143	0.428571	0.553571	0.482143	0.535714	0.475	0.65	0.475	0.6	0.65	0.5	0.625	0.65	0.675	0.45	0.45	0.425	0.35	0.55	0.5	0.4	0.5	0.4
0.535714	0.535714	0.678571	0.5	0.642857	0.607143	0.660714	0.625	0.607143	0.410714	0.321429	0.410714	0.428571	0.482143	0.535714	0.5	0.535714	0.428571	0.55	0.575	0.625	0.7	0.65	0.6	0.575	0.65	0.675	0.45	0.625	0.425	0.375	0.525	0.675	0.375	0.5	0.55
0.589286	0.625	0.625	0.553571	0.642857	0.589286	0.642857	0.642857	0.607143	0.5	0.553571	0.482143	0.464286	0.589286	0.535714	0.482143	0.5	0.428571	0.6	0.6	0.4	0.6	0.625	0.6	0.675	0.675	0.65	0.4	0.525	0.45	0.5	0.575	0.575	0.525	0.4	0.475
0.553571	0.660714	0.732143	0.571429	0.696429	0.589286	0.625	0.625	0.642857	0.482143	0.410714	0.285714	0.428571	0.642857	0.392857	0.5	0.464286	0.357143	0.55	0.575	0.475	0.65	0.65	0.575	0.6	0.7	0.575	0.475	0.425	0.625	0.4	0.625	0.55	0.425	0.4	0.475
0.535714	0.589286	0.767857	0.571429	0.660714	0.571429	0.607143	0.589286	0.642857	0.339286	0.607143	0.517857	0.5	0.428571	0.464286	0.392857	0.517857	0.446429	0.475	0.575	0.6	0.55	0.65	0.575	0.65	0.675	0.675	0.275	0.575	0.375	0.575	0.525	0.525	0.425	0.475	0.4
0.517857	0.571429	0.732143	0.5	0.696429	0.625	0.553571	0.571429	0.625	0.589286	0.464286	0.589286	0.535714	0.535714	0.589286	0.5	0.553571	0.5	0.55	0.575	0.475	0.55	0.675	0.5	0.55	0.7	0.6	0.625	0.35	0.425	0.55	0.55	0.625	0.475	0.5	0.45
0.5	0.589286	0.714286	0.607143	0.714286	0.607143	0.607143	0.642857	0.642857	0.464286	0.571429	0.535714	0.464286	0.535714	0.446429	0.553571	0.517857	0.625	0.525	0.625	0.5	0.6	0.7	0.625	0.625	0.725	0.575	0.575	0.45	0.575	0.6	0.425	0.5	0.55	0.475	0.475
0.589286	0.642857	0.660714	0.589286	0.696429	0.589286	0.607143	0.607143	0.678571	0.571429	0.375	0.357143	0.392857	0.375	0.446429	0.428571	0.392857	0.303571	0.5	0.525	0.45	0.625	0.6	0.65	0.575	0.675	0.625	0.525	0.575	0.575	0.6	0.45	0.475	0.55	0.5	0.525
0.517857	0.678571	0.75	0.589286	0.696429	0.571429	0.642857	0.607143	0.607143	0.589286	0.517857	0.392857	0.5	0.428571	0.571429	0.535714	0.464286	0.553571	0.475	0.55	0.45	0.625	0.625	0.575	0.6	0.7	0.625	0.55	0.55	0.7	0.55	0.625	0.5	0.625	0.45	0.575
0.517857	0.553571	0.767857	0.553571	0.732143	0.607143	0.625	0.589286	0.642857	0.571429	0.517857	0.5	0.589286	0.517857	0.517857	0.607143	0.517857	0.589286	0.5	0.625	0.45	0.6	0.6	0.7	0.65	0.725	0.625	0.4	0.575	0.625	0.475	0.525	0.6	0.5	0.525	0.6
0.553571	0.607143	0.714286	0.607143	0.714286	0.625	0.660714	0.642857	0.660714	0.446429	0.428571	0.410714	0.428571	0.571429	0.535714	0.5	0.446429	0.446429	0.55	0.525	0.575	0.6	0.6	0.575	0.675	0.65	0.625	0.55	0.4	0.525	0.65	0.6	0.475	0.7	0.425	0.575
0.517857	0.607143	0.660714	0.607143	0.714286	0.589286	0.714286	0.607143	0.625	0.5	0.375	0.482143	0.5	0.410714	0.5	0.410714	0.571429	0.464286	0.55	0.625	0.45	0.675	0.6	0.575	0.625	0.7	0.625	0.575	0.475	0.525	0.525	0.3	0.4	0.6	0.375	0.5
0.428571	0.625	0.714286	0.571429	0.660714	0.642857	0.678571	0.607143	0.589286	0.5	0.285714	0.357143	0.5	0.339286	0.410714	0.392857	0.482143	0.375	0.5	0.55	0.475	0.625	0.675	0.625	0.55	0.7	0.625	0.475	0.45	0.475	0.625	0.65	0.55	0.6	0.55	0.5
0.517857	0.571429	0.75	0.535714	0.678571	0.625	0.714286	0.660714	0.642857	0.428571	0.535714	0.446429	0.464286	0.482143	0.535714	0.446429	0.392857	0.607143	0.55	0.55	0.5	0.65	0.6	0.625	0.625	0.675	0.675	0.5	0.475	0.575	0.525	0.5	0.375	0.55	0.55	0.525
0.553571	0.607143	0.732143	0.571429	0.625	0.625	0.642857	0.642857	0.660714	0.517857	0.464286	0.446429	0.517857	0.428571	0.5	0.464286	0.357143	0.428571	0.475	0.575	0.5	0.575	0.6	0.55	0.6	0.625	0.675	0.475	0.275	0.3	0.45	0.325	0.4	0.625	0.525	0.4
0.535714	0.642857	0.714286	0.553571	0.607143	0.607143	0.642857	0.642857	0.642857	0.589286	0.357143	0.553571	0.517857	0.589286	0.375	0.5	0.553571	0.535714	0.475	0.525	0.5	0.6	0.625	0.625	0.625	0.65	0.625	0.525	0.55	0.425	0.4	0.65	0.55	0.45	0.4	0.475
0.535714	0.535714	0.75	0.607143	0.660714	0.571429	0.642857	0.625	0.678571	0.428571	0.571429	0.375	0.375	0.428571	0.375	0.482143	0.375	0.428571	0.5	0.65	0.55	0.55	0.625	0.625	0.625	0.675	0.675	0.35	0.35	0.475	0.475	0.375	0.325	0.4	0.425	0.35
0.517857	0.553571	0.714286	0.571429	0.696429	0.571429	0.642857	0.589286	0.625	0.482143	0.553571	0.464286	0.571429	0.464286	0.535714	0.410714	0.464286	0.625	0.525	0.625	0.425	0.625	0.7	0.6	0.65	0.625	0.625	0.55	0.625	0.6	0.65	0.6	0.575	0.45	0.55	0.6
0.535714	0.625	0.714286	0.607143	0.696429	0.571429	0.607143	0.589286	0.660714	0.571429	0.571429	0.553571	0.482143	0.285714	0.607143	0.392857	0.553571	0.553571	0.5	0.575	0.45	0.6	0.675	0.6	0.65	0.625	0.625	0.5	0.65	0.475	0.45	0.425	0.575	0.325	0.5	0.55
0.535714	0.607143	0.732143	0.589286	0.660714	0.571429	0.642857	0.625	0.625	0.464286	0.446429	0.428571	0.482143	0.660714	0.410714	0.446429	0.357143	0.428571	0.5	0.55	0.5	0.625	0.6	0.625	0.55	0.725	0.65	0.35	0.55	0.45	0.4	0.6	0.65	0.5	0.45	0.475
0.571429	0.553571	0.732143	0.553571	0.660714	0.625	0.607143	0.642857	0.696429	0.535714	0.5	0.517857	0.410714	0.571429	0.428571	0.410714	0.446429	0.589286	0.4	0.575	0.45	0.575	0.675	0.575	0.65	0.675	0.625	0.375	0.325	0.675	0.625	0.5	0.4	0.525	0.675	0.55
0.607143	0.589286	0.75	0.571429	0.696429	0.5	0.660714	0.625	0.607143	0.375	0.392857	0.607143	0.464286	0.446429	0.589286	0.464286	0.375	0.482143	0.5	0.575	0.5	0.6	0.65	0.55	0.575	0.675	0.65	0.55	0.375	0.55	0.575	0.45	0.525	0.4	0.45	0.625
0.553571	0.571429	0.75	0.553571	0.714286	0.571429	0.660714	0.589286	0.642857	0.5	0.482143	0.464286	0.607143	0.357143	0.482143	0.5	0.482143	0.517857	0.425	0.55	0.55	0.65	0.625	0.6	0.6	0.675	0.625	0.45	0.6	0.5	0.375	0.575	0.425	0.525	0.525	0.475
0.589286	0.589286	0.732143	0.607143	0.696429	0.625	0.607143	0.625	0.660714	0.571429	0.446429	0.553571	0.428571	0.446429	0.517857	0.392857	0.321429	0.482143	0.5	0.625	0.525	0.675	0.65	0.6	0.65	0.6	0.65	0.525	0.45	0.575	0.625	0.7	0.375	0.425	0.35	0.4
0.553571	0.589286	0.75	0.571429	0.642857	0.642857	0.660714	0.589286	0.660714	0.428571	0.535714	0.410714	0.642857	0.410714	0.5	0.589286	0.5	0.482143	0.45	0.55	0.45	0.55	0.65	0.6	0.525	0.675	0.65	0.325	0.5	0.55	0.4	0.6	0.475	0.5	0.55	0.5
0.571429	0.660714	0.785714	0.642857	0.767857	0.625	0.642857	0.678571	0.607143	0.410714	0.553571	0.535714	0.607143	0.607143	0.589286	0.5	0.410714	0.446429	0.55	0.575	0.45	0.575	0.675	0.6	0.55	0.675	0.6	0.475	0.525	0.375	0.4	0.475	0.425	0.275	0.425	0.375
0.517857	0.589286	0.732143	0.535714	0.714286	0.571429	0.642857	0.589286	0.660714	0.482143	0.535714	0.589286	0.5	0.339286	0.535714	0.517857	0.535714	0.482143	0.5	0.575	0.525	0.55	0.65	0.65	0.6	0.65	0.725	0.5	0.5	0.45	0.525	0.45	0.425	0.45	0.45	0.45
0.553571	0.589286	0.732143	0.553571	0.660714	0.642857	0.625	0.660714	0.625	0.625	0.571429	0.464286	0.482143	0.571429	0.517857	0.464286	0.464286	0.571429	0.5	0.55	0.525	0.65	0.675	0.525	0.55	0.625	0.7	0.5	0.475	0.375	0.425	0.45	0.575	0.5	0.625	0.3

## Sheet: Cancellation
R1, low	Card, low	Eyes, low	gradCPT, low	Movies, low	nBack, low	SST, low	R2, low	GFC, low	R1, low perm	Card, low perm	Eyes, low perm	gradCPT, low perm	Movies, low perm	nBack, low perm	SST, low perm	R2, low perm	GFC, low perm	R1, high	Card, high	Eyes, high	gradCPT, high	Movies, high	nBack, high	SST, high	R2, high	GFC, high	R1, high perm	Card, high perm	Eyes, high perm	gradCPT, high perm	Movies, high perm	nBack, high perm	SST, high perm	R2, high perm	GFC, high perm
0.464789	0.521127	0.521127	0.43662	0.591549	0.366197	0.478873	0.507042	0.366197	0.661972	0.380282	0.478873	0.549296	0.380282	0.56338	0.492958	0.507042	0.633803	0.473684	0.421053	0.421053	0.447368	0.394737	0.473684	0.605263	0.315789	0.394737	0.552632	0.473684	0.315789	0.421053	0.5	0.421053	0.5	0.447368	0.473684
0.521127	0.464789	0.43662	0.394366	0.507042	0.338028	0.492958	0.464789	0.478873	0.549296	0.478873	0.366197	0.56338	0.521127	0.450704	0.450704	0.478873	0.507042	0.5	0.473684	0.447368	0.421053	0.526316	0.552632	0.526316	0.289474	0.473684	0.421053	0.578947	0.447368	0.5	0.605263	0.394737	0.421053	0.342105	0.315789
0.394366	0.478873	0.366197	0.450704	0.56338	0.408451	0.464789	0.450704	0.323944	0.43662	0.521127	0.408451	0.43662	0.492958	0.492958	0.422535	0.492958	0.478873	0.447368	0.473684	0.342105	0.342105	0.447368	0.526316	0.526316	0.368421	0.342105	0.447368	0.289474	0.605263	0.552632	0.263158	0.447368	0.578947	0.394737	0.447368
0.478873	0.478873	0.591549	0.408451	0.535211	0.408451	0.43662	0.56338	0.366197	0.535211	0.56338	0.394366	0.521127	0.535211	0.591549	0.492958	0.450704	0.535211	0.447368	0.526316	0.394737	0.421053	0.552632	0.578947	0.5	0.368421	0.473684	0.578947	0.526316	0.368421	0.5	0.578947	0.526316	0.552632	0.578947	0.394737
0.380282	0.450704	0.450704	0.43662	0.591549	0.338028	0.450704	0.56338	0.394366	0.549296	0.492958	0.605634	0.535211	0.464789	0.464789	0.535211	0.591549	0.492958	0.552632	0.5	0.421053	0.289474	0.447368	0.473684	0.605263	0.368421	0.421053	0.473684	0.552632	0.473684	0.473684	0.473684	0.289474	0.605263	0.631579	0.315789
0.450704	0.619718	0.366197	0.450704	0.535211	0.450704	0.464789	0.577465	0.352113	0.43662	0.577465	0.577465	0.591549	0.591549	0.535211	0.464789	0.521127	0.549296	0.421053	0.552632	0.473684	0.342105	0.631579	0.5	0.552632	0.315789	0.394737	0.578947	0.526316	0.473684	0.526316	0.473684	0.447368	0.421053	0.526316	0.631579
0.408451	0.464789	0.478873	0.394366	0.422535	0.408451	0.478873	0.549296	0.366197	0.478873	0.422535	0.535211	0.394366	0.464789	0.464789	0.380282	0.549296	0.422535	0.473684	0.421053	0.421053	0.342105	0.526316	0.578947	0.657895	0.263158	0.526316	0.447368	0.394737	0.421053	0.447368	0.473684	0.368421	0.447368	0.421053	0.421053
0.43662	0.492958	0.478873	0.43662	0.521127	0.422535	0.43662	0.535211	0.380282	0.577465	0.549296	0.521127	0.507042	0.591549	0.478873	0.450704	0.492958	0.507042	0.447368	0.447368	0.526316	0.315789	0.421053	0.5	0.631579	0.368421	0.5	0.526316	0.578947	0.578947	0.526316	0.5	0.368421	0.526316	0.605263	0.394737
0.450704	0.43662	0.549296	0.450704	0.56338	0.408451	0.43662	0.43662	0.408451	0.521127	0.619718	0.647887	0.492958	0.521127	0.577465	0.605634	0.619718	0.549296	0.447368	0.447368	0.447368	0.447368	0.552632	0.473684	0.578947	0.368421	0.552632	0.473684	0.631579	0.394737	0.631579	0.526316	0.526316	0.473684	0.421053	0.473684
0.450704	0.549296	0.408451	0.478873	0.507042	0.366197	0.43662	0.492958	0.422535	0.394366	0.521127	0.338028	0.591549	0.492958	0.422535	0.492958	0.450704	0.492958	0.368421	0.5	0.5	0.342105	0.5	0.421053	0.552632	0.342105	0.421053	0.421053	0.289474	0.421053	0.526316	0.236842	0.684211	0.526316	0.421053	0.5
0.43662	0.492958	0.478873	0.464789	0.507042	0.521127	0.478873	0.521127	0.323944	0.521127	0.507042	0.549296	0.605634	0.521127	0.591549	0.507042	0.661972	0.56338	0.447368	0.5	0.5	0.368421	0.421053	0.421053	0.447368	0.263158	0.473684	0.578947	0.657895	0.421053	0.526316	0.578947	0.394737	0.473684	0.578947	0.605263
0.492958	0.492958	0.464789	0.43662	0.464789	0.352113	0.464789	0.521127	0.408451	0.535211	0.464789	0.492958	0.647887	0.549296	0.478873	0.619718	0.464789	0.591549	0.447368	0.368421	0.447368	0.421053	0.342105	0.552632	0.421053	0.289474	0.368421	0.5	0.526316	0.368421	0.552632	0.605263	0.5	0.5	0.578947	0.552632
0.408451	0.450704	0.464789	0.422535	0.507042	0.366197	0.507042	0.478873	0.338028	0.535211	0.605634	0.450704	0.535211	0.56338	0.591549	0.56338	0.521127	0.56338	0.5	0.421053	0.421053	0.421053	0.473684	0.526316	0.5	0.263158	0.394737	0.657895	0.394737	0.447368	0.578947	0.578947	0.473684	0.473684	0.552632	0.473684
0.478873	0.549296	0.549296	0.408451	0.492958	0.352113	0.478873	0.507042	0.408451	0.56338	0.535211	0.507042	0.507042	0.478873	0.535211	0.521127	0.591549	0.464789	0.526316	0.552632	0.447368	0.368421	0.421053	0.552632	0.473684	0.236842	0.447368	0.447368	0.657895	0.394737	0.447368	0.5	0.394737	0.473684	0.368421	0.447368
0.450704	0.56338	0.450704	0.521127	0.478873	0.422535	0.464789	0.464789	0.478873	0.450704	0.507042	0.422535	0.535211	0.535211	0.43662	0.535211	0.507042	0.577465	0.473684	0.421053	0.421053	0.526316	0.5	0.447368	0.631579	0.263158	0.421053	0.552632	0.394737	0.447368	0.578947	0.368421	0.605263	0.5	0.5	0.447368
0.464789	0.591549	0.56338	0.43662	0.549296	0.380282	0.366197	0.56338	0.521127	0.605634	0.549296	0.366197	0.507042	0.521127	0.605634	0.408451	0.676056	0.605634	0.5	0.526316	0.368421	0.368421	0.447368	0.473684	0.473684	0.236842	0.5	0.578947	0.368421	0.605263	0.447368	0.578947	0.447368	0.605263	0.526316	0.473684
0.408451	0.507042	0.521127	0.366197	0.43662	0.352113	0.464789	0.521127	0.43662	0.521127	0.450704	0.577465	0.549296	0.450704	0.492958	0.43662	0.478873	0.56338	0.526316	0.447368	0.394737	0.315789	0.473684	0.526316	0.421053	0.315789	0.421053	0.236842	0.394737	0.342105	0.5	0.473684	0.578947	0.631579	0.342105	0.5
0.464789	0.507042	0.408451	0.43662	0.492958	0.464789	0.380282	0.492958	0.422535	0.507042	0.422535	0.478873	0.549296	0.450704	0.478873	0.535211	0.43662	0.43662	0.421053	0.368421	0.447368	0.447368	0.657895	0.473684	0.473684	0.421053	0.421053	0.315789	0.605263	0.578947	0.421053	0.473684	0.421053	0.421053	0.447368	0.368421
0.43662	0.422535	0.535211	0.352113	0.549296	0.422535	0.478873	0.577465	0.408451	0.549296	0.521127	0.492958	0.535211	0.56338	0.591549	0.577465	0.676056	0.577465	0.473684	0.447368	0.289474	0.394737	0.473684	0.473684	0.578947	0.289474	0.526316	0.526316	0.552632	0.526316	0.657895	0.447368	0.578947	0.578947	0.631579	0.552632
0.464789	0.521127	0.478873	0.366197	0.577465	0.408451	0.464789	0.56338	0.422535	0.591549	0.535211	0.492958	0.464789	0.605634	0.352113	0.521127	0.492958	0.521127	0.394737	0.473684	0.394737	0.368421	0.421053	0.421053	0.473684	0.289474	0.526316	0.5	0.526316	0.578947	0.5	0.605263	0.447368	0.631579	0.473684	0.5
0.521127	0.492958	0.535211	0.323944	0.521127	0.43662	0.408451	0.549296	0.394366	0.478873	0.56338	0.338028	0.43662	0.492958	0.464789	0.507042	0.507042	0.394366	0.473684	0.447368	0.447368	0.394737	0.5	0.421053	0.473684	0.368421	0.526316	0.394737	0.315789	0.710526	0.5	0.526316	0.552632	0.578947	0.657895	0.5
0.478873	0.521127	0.450704	0.492958	0.521127	0.408451	0.450704	0.56338	0.450704	0.422535	0.56338	0.591549	0.577465	0.535211	0.464789	0.507042	0.422535	0.56338	0.447368	0.394737	0.394737	0.526316	0.526316	0.447368	0.605263	0.236842	0.447368	0.447368	0.447368	0.447368	0.447368	0.578947	0.631579	0.526316	0.578947	0.552632
0.43662	0.507042	0.450704	0.464789	0.464789	0.380282	0.422535	0.492958	0.352113	0.577465	0.366197	0.450704	0.394366	0.338028	0.338028	0.507042	0.380282	0.492958	0.447368	0.421053	0.421053	0.368421	0.368421	0.447368	0.473684	0.368421	0.421053	0.684211	0.289474	0.552632	0.473684	0.605263	0.526316	0.473684	0.315789	0.578947
0.450704	0.521127	0.507042	0.478873	0.464789	0.422535	0.492958	0.535211	0.43662	0.352113	0.521127	0.605634	0.619718	0.535211	0.577465	0.549296	0.591549	0.577465	0.394737	0.421053	0.368421	0.368421	0.5	0.578947	0.421053	0.394737	0.552632	0.578947	0.5	0.526316	0.657895	0.578947	0.5	0.552632	0.473684	0.421053
0.394366	0.408451	0.408451	0.422535	0.492958	0.422535	0.521127	0.577465	0.549296	0.507042	0.605634	0.521127	0.591549	0.605634	0.619718	0.450704	0.394366	0.507042	0.447368	0.473684	0.5	0.5	0.526316	0.368421	0.526316	0.289474	0.447368	0.578947	0.473684	0.552632	0.447368	0.552632	0.473684	0.552632	0.447368	0.473684
0.408451	0.549296	0.464789	0.478873	0.577465	0.43662	0.43662	0.56338	0.352113	0.56338	0.492958	0.633803	0.549296	0.507042	0.549296	0.380282	0.535211	0.521127	0.421053	0.342105	0.473684	0.394737	0.5	0.552632	0.473684	0.263158	0.473684	0.473684	0.421053	0.552632	0.552632	0.473684	0.605263	0.421053	0.578947	0.552632
0.492958	0.422535	0.464789	0.43662	0.464789	0.394366	0.549296	0.521127	0.366197	0.619718	0.507042	0.450704	0.450704	0.478873	0.380282	0.507042	0.478873	0.450704	0.394737	0.552632	0.473684	0.394737	0.5	0.473684	0.447368	0.289474	0.421053	0.394737	0.631579	0.342105	0.447368	0.368421	0.473684	0.473684	0.631579	0.342105
0.464789	0.521127	0.422535	0.422535	0.394366	0.450704	0.478873	0.56338	0.380282	0.507042	0.478873	0.450704	0.549296	0.323944	0.478873	0.535211	0.422535	0.464789	0.394737	0.473684	0.421053	0.289474	0.342105	0.473684	0.447368	0.236842	0.473684	0.605263	0.473684	0.578947	0.5	0.473684	0.526316	0.578947	0.526316	0.526316
0.464789	0.521127	0.450704	0.422535	0.577465	0.43662	0.422535	0.521127	0.394366	0.605634	0.633803	0.56338	0.549296	0.56338	0.605634	0.591549	0.43662	0.591549	0.473684	0.552632	0.315789	0.368421	0.5	0.473684	0.552632	0.342105	0.5	0.552632	0.421053	0.394737	0.657895	0.552632	0.526316	0.552632	0.5	0.552632
0.408451	0.535211	0.492958	0.450704	0.478873	0.323944	0.478873	0.605634	0.450704	0.408451	0.422535	0.422535	0.394366	0.450704	0.478873	0.43662	0.521127	0.535211	0.552632	0.421053	0.421053	0.342105	0.605263	0.5	0.526316	0.315789	0.394737	0.342105	0.368421	0.5	0.578947	0.605263	0.5	0.342105	0.447368	0.394737
0.478873	0.507042	0.464789	0.450704	0.577465	0.43662	0.464789	0.549296	0.380282	0.422535	0.577465	0.535211	0.549296	0.605634	0.478873	0.676056	0.521127	0.591549	0.421053	0.342105	0.421053	0.342105	0.473684	0.552632	0.5	0.263158	0.473684	0.368421	0.578947	0.526316	0.526316	0.5	0.526316	0.552632	0.578947	0.5
0.450704	0.43662	0.464789	0.492958	0.507042	0.43662	0.464789	0.492958	0.408451	0.521127	0.577465	0.56338	0.56338	0.422535	0.507042	0.549296	0.492958	0.478873	0.447368	0.473684	0.473684	0.368421	0.578947	0.5	0.552632	0.315789	0.473684	0.5	0.526316	0.447368	0.578947	0.5	0.552632	0.552632	0.526316	0.526316
0.478873	0.507042	0.43662	0.492958	0.549296	0.450704	0.521127	0.56338	0.43662	0.450704	0.464789	0.605634	0.661972	0.478873	0.577465	0.521127	0.577465	0.535211	0.447368	0.578947	0.473684	0.368421	0.473684	0.5	0.5	0.342105	0.552632	0.552632	0.552632	0.5	0.605263	0.394737	0.657895	0.289474	0.447368	0.473684
0.408451	0.422535	0.422535	0.43662	0.521127	0.366197	0.521127	0.521127	0.450704	0.56338	0.647887	0.619718	0.507042	0.633803	0.464789	0.577465	0.549296	0.56338	0.5	0.421053	0.368421	0.368421	0.473684	0.447368	0.552632	0.342105	0.552632	0.631579	0.578947	0.526316	0.631579	0.394737	0.394737	0.5	0.578947	0.605263
0.43662	0.464789	0.549296	0.43662	0.492958	0.380282	0.507042	0.521127	0.380282	0.591549	0.56338	0.521127	0.521127	0.535211	0.450704	0.507042	0.549296	0.521127	0.315789	0.473684	0.368421	0.421053	0.552632	0.552632	0.5	0.447368	0.368421	0.5	0.5	0.473684	0.421053	0.473684	0.394737	0.473684	0.552632	0.5
0.492958	0.43662	0.549296	0.422535	0.549296	0.43662	0.478873	0.492958	0.450704	0.380282	0.394366	0.408451	0.352113	0.366197	0.464789	0.366197	0.521127	0.309859	0.421053	0.473684	0.473684	0.526316	0.473684	0.526316	0.631579	0.315789	0.5	0.342105	0.394737	0.473684	0.368421	0.394737	0.631579	0.526316	0.578947	0.394737
0.478873	0.464789	0.492958	0.478873	0.549296	0.352113	0.464789	0.492958	0.422535	0.661972	0.450704	0.450704	0.408451	0.450704	0.352113	0.366197	0.521127	0.43662	0.368421	0.342105	0.342105	0.473684	0.5	0.473684	0.578947	0.394737	0.526316	0.5	0.578947	0.263158	0.526316	0.605263	0.578947	0.657895	0.605263	0.5
0.43662	0.521127	0.450704	0.380282	0.56338	0.478873	0.492958	0.450704	0.422535	0.366197	0.507042	0.507042	0.464789	0.43662	0.464789	0.394366	0.478873	0.422535	0.368421	0.473684	0.447368	0.368421	0.368421	0.5	0.605263	0.421053	0.394737	0.578947	0.5	0.421053	0.447368	0.289474	0.342105	0.473684	0.421053	0.394737
0.380282	0.422535	0.492958	0.422535	0.549296	0.450704	0.492958	0.521127	0.366197	0.394366	0.492958	0.43662	0.450704	0.450704	0.521127	0.394366	0.535211	0.492958	0.552632	0.5	0.447368	0.368421	0.578947	0.5	0.578947	0.342105	0.368421	0.605263	0.526316	0.5	0.447368	0.578947	0.315789	0.473684	0.605263	0.526316
0.43662	0.492958	0.43662	0.43662	0.549296	0.422535	0.492958	0.549296	0.394366	0.619718	0.478873	0.43662	0.619718	0.507042	0.478873	0.535211	0.591549	0.535211	0.368421	0.394737	0.315789	0.5	0.473684	0.605263	0.552632	0.315789	0.394737	0.578947	0.526316	0.526316	0.605263	0.657895	0.684211	0.605263	0.578947	0.684211
0.450704	0.577465	0.549296	0.43662	0.478873	0.366197	0.43662	0.521127	0.422535	0.422535	0.507042	0.464789	0.394366	0.619718	0.507042	0.43662	0.323944	0.394366	0.447368	0.5	0.342105	0.394737	0.473684	0.447368	0.5	0.263158	0.552632	0.526316	0.447368	0.5	0.473684	0.473684	0.526316	0.552632	0.578947	0.421053
0.478873	0.464789	0.492958	0.408451	0.464789	0.380282	0.450704	0.549296	0.408451	0.605634	0.521127	0.56338	0.408451	0.535211	0.577465	0.464789	0.676056	0.521127	0.473684	0.447368	0.5	0.394737	0.473684	0.447368	0.578947	0.315789	0.368421	0.605263	0.447368	0.473684	0.473684	0.473684	0.526316	0.5	0.5	0.394737
0.56338	0.464789	0.521127	0.535211	0.535211	0.352113	0.549296	0.492958	0.43662	0.605634	0.535211	0.507042	0.450704	0.535211	0.605634	0.521127	0.549296	0.535211	0.447368	0.421053	0.421053	0.394737	0.368421	0.526316	0.552632	0.315789	0.421053	0.578947	0.631579	0.526316	0.447368	0.578947	0.657895	0.631579	0.473684	0.657895
0.450704	0.422535	0.478873	0.43662	0.521127	0.394366	0.408451	0.507042	0.464789	0.492958	0.338028	0.450704	0.478873	0.521127	0.464789	0.535211	0.507042	0.380282	0.473684	0.5	0.447368	0.368421	0.473684	0.447368	0.631579	0.421053	0.526316	0.578947	0.368421	0.289474	0.447368	0.342105	0.526316	0.552632	0.368421	0.421053
0.422535	0.535211	0.464789	0.450704	0.507042	0.450704	0.422535	0.535211	0.408451	0.577465	0.521127	0.549296	0.464789	0.577465	0.661972	0.647887	0.647887	0.633803	0.5	0.526316	0.342105	0.368421	0.368421	0.578947	0.605263	0.342105	0.447368	0.5	0.5	0.552632	0.552632	0.447368	0.473684	0.657895	0.5	0.605263
0.394366	0.577465	0.492958	0.450704	0.577465	0.408451	0.549296	0.521127	0.380282	0.43662	0.478873	0.577465	0.605634	0.295775	0.295775	0.422535	0.394366	0.323944	0.447368	0.5	0.263158	0.447368	0.552632	0.447368	0.447368	0.236842	0.368421	0.5	0.421053	0.421053	0.5	0.684211	0.473684	0.473684	0.473684	0.368421
0.394366	0.549296	0.478873	0.464789	0.478873	0.394366	0.464789	0.492958	0.366197	0.450704	0.380282	0.492958	0.56338	0.549296	0.408451	0.507042	0.619718	0.43662	0.473684	0.5	0.368421	0.421053	0.447368	0.421053	0.473684	0.368421	0.394737	0.552632	0.552632	0.342105	0.394737	0.289474	0.447368	0.473684	0.552632	0.368421
0.464789	0.492958	0.507042	0.338028	0.535211	0.464789	0.450704	0.450704	0.577465	0.323944	0.549296	0.507042	0.478873	0.605634	0.492958	0.464789	0.492958	0.591549	0.578947	0.5	0.315789	0.342105	0.447368	0.5	0.631579	0.184211	0.342105	0.421053	0.552632	0.368421	0.473684	0.394737	0.657895	0.5	0.657895	0.394737
0.450704	0.507042	0.535211	0.478873	0.591549	0.450704	0.43662	0.450704	0.394366	0.56338	0.521127	0.450704	0.43662	0.577465	0.577465	0.56338	0.464789	0.605634	0.447368	0.342105	0.447368	0.315789	0.447368	0.473684	0.552632	0.289474	0.5	0.421053	0.578947	0.578947	0.526316	0.605263	0.447368	0.526316	0.5	0.5
0.478873	0.478873	0.380282	0.450704	0.450704	0.394366	0.535211	0.535211	0.43662	0.605634	0.408451	0.535211	0.521127	0.535211	0.43662	0.323944	0.605634	0.521127	0.421053	0.5	0.447368	0.368421	0.421053	0.394737	0.5	0.315789	0.473684	0.526316	0.578947	0.5	0.552632	0.578947	0.552632	0.526316	0.631579	0.578947
0.380282	0.492958	0.43662	0.408451	0.43662	0.408451	0.549296	0.450704	0.464789	0.507042	0.478873	0.591549	0.492958	0.478873	0.591549	0.492958	0.521127	0.507042	0.342105	0.394737	0.421053	0.421053	0.447368	0.526316	0.578947	0.289474	0.421053	0.447368	0.5	0.447368	0.421053	0.526316	0.342105	0.5	0.526316	0.473684
0.507042	0.507042	0.478873	0.478873	0.507042	0.43662	0.464789	0.394366	0.478873	0.591549	0.464789	0.521127	0.507042	0.647887	0.464789	0.352113	0.507042	0.492958	0.5	0.447368	0.315789	0.342105	0.447368	0.473684	0.578947	0.368421	0.5	0.447368	0.315789	0.473684	0.526316	0.526316	0.526316	0.394737	0.421053	0.5
0.43662	0.535211	0.549296	0.450704	0.507042	0.450704	0.521127	0.507042	0.352113	0.507042	0.549296	0.450704	0.507042	0.633803	0.450704	0.507042	0.492958	0.521127	0.447368	0.526316	0.368421	0.447368	0.526316	0.394737	0.605263	0.5	0.5	0.473684	0.421053	0.447368	0.552632	0.5	0.552632	0.394737	0.552632	0.657895
0.450704	0.450704	0.464789	0.43662	0.478873	0.478873	0.43662	0.577465	0.380282	0.394366	0.647887	0.56338	0.450704	0.535211	0.408451	0.422535	0.394366	0.422535	0.5	0.552632	0.473684	0.421053	0.5	0.5	0.5	0.473684	0.473684	0.289474	0.5	0.447368	0.447368	0.394737	0.5	0.447368	0.5	0.289474
0.422535	0.549296	0.464789	0.352113	0.549296	0.352113	0.478873	0.464789	0.43662	0.507042	0.422535	0.366197	0.464789	0.605634	0.464789	0.507042	0.605634	0.492958	0.447368	0.394737	0.342105	0.421053	0.5	0.5	0.526316	0.315789	0.394737	0.552632	0.526316	0.526316	0.421053	0.5	0.473684	0.578947	0.526316	0.657895
0.43662	0.450704	0.535211	0.450704	0.450704	0.253521	0.394366	0.507042	0.422535	0.492958	0.492958	0.521127	0.577465	0.464789	0.647887	0.56338	0.56338	0.661972	0.473684	0.473684	0.394737	0.368421	0.526316	0.473684	0.473684	0.315789	0.5	0.342105	0.578947	0.473684	0.5	0.578947	0.394737	0.526316	0.5	0.5
0.422535	0.535211	0.521127	0.464789	0.507042	0.394366	0.521127	0.507042	0.43662	0.464789	0.535211	0.535211	0.450704	0.422535	0.605634	0.43662	0.549296	0.464789	0.578947	0.526316	0.394737	0.368421	0.421053	0.473684	0.5	0.184211	0.394737	0.526316	0.5	0.394737	0.526316	0.5	0.526316	0.605263	0.578947	0.394737
0.323944	0.549296	0.535211	0.492958	0.56338	0.450704	0.478873	0.577465	0.352113	0.507042	0.507042	0.338028	0.422535	0.549296	0.450704	0.450704	0.464789	0.450704	0.526316	0.394737	0.5	0.289474	0.5	0.473684	0.447368	0.263158	0.447368	0.5	0.5	0.657895	0.526316	0.394737	0.552632	0.473684	0.684211	0.473684
0.366197	0.43662	0.422535	0.450704	0.56338	0.352113	0.408451	0.549296	0.43662	0.507042	0.338028	0.422535	0.450704	0.605634	0.366197	0.507042	0.450704	0.43662	0.552632	0.394737	0.473684	0.421053	0.473684	0.552632	0.526316	0.289474	0.447368	0.578947	0.578947	0.368421	0.473684	0.5	0.631579	0.236842	0.473684	0.5
0.464789	0.521127	0.535211	0.394366	0.521127	0.422535	0.492958	0.507042	0.422535	0.647887	0.56338	0.577465	0.380282	0.492958	0.521127	0.591549	0.464789	0.422535	0.368421	0.473684	0.447368	0.263158	0.5	0.526316	0.578947	0.342105	0.5	0.526316	0.394737	0.552632	0.394737	0.526316	0.447368	0.394737	0.342105	0.394737
0.521127	0.394366	0.450704	0.366197	0.478873	0.380282	0.450704	0.464789	0.408451	0.43662	0.577465	0.577465	0.464789	0.605634	0.521127	0.56338	0.492958	0.605634	0.473684	0.394737	0.394737	0.368421	0.552632	0.368421	0.552632	0.289474	0.421053	0.447368	0.473684	0.447368	0.447368	0.526316	0.447368	0.5	0.526316	0.5
0.394366	0.521127	0.492958	0.380282	0.549296	0.366197	0.464789	0.619718	0.366197	0.492958	0.464789	0.380282	0.422535	0.521127	0.492958	0.43662	0.492958	0.352113	0.473684	0.447368	0.368421	0.368421	0.526316	0.473684	0.684211	0.368421	0.473684	0.552632	0.394737	0.473684	0.421053	0.710526	0.526316	0.657895	0.578947	0.5
0.380282	0.507042	0.549296	0.422535	0.492958	0.43662	0.549296	0.507042	0.408451	0.394366	0.464789	0.56338	0.577465	0.507042	0.633803	0.507042	0.394366	0.56338	0.5	0.473684	0.394737	0.342105	0.526316	0.526316	0.578947	0.394737	0.447368	0.473684	0.578947	0.447368	0.421053	0.526316	0.447368	0.578947	0.473684	0.526316
0.492958	0.492958	0.464789	0.478873	0.56338	0.507042	0.464789	0.549296	0.450704	0.464789	0.549296	0.577465	0.464789	0.549296	0.507042	0.535211	0.549296	0.591549	0.421053	0.394737	0.315789	0.447368	0.552632	0.447368	0.736842	0.315789	0.5	0.421053	0.394737	0.552632	0.5	0.5	0.342105	0.657895	0.5	0.473684
0.450704	0.507042	0.478873	0.492958	0.464789	0.394366	0.492958	0.549296	0.422535	0.380282	0.56338	0.464789	0.535211	0.464789	0.422535	0.478873	0.492958	0.450704	0.447368	0.552632	0.368421	0.342105	0.578947	0.552632	0.421053	0.368421	0.5	0.421053	0.473684	0.394737	0.394737	0.473684	0.473684	0.473684	0.552632	0.421053
0.492958	0.507042	0.43662	0.492958	0.507042	0.408451	0.43662	0.521127	0.43662	0.478873	0.450704	0.647887	0.422535	0.507042	0.478873	0.394366	0.535211	0.43662	0.5	0.473684	0.421053	0.421053	0.552632	0.421053	0.552632	0.263158	0.473684	0.473684	0.684211	0.473684	0.526316	0.447368	0.5	0.5	0.526316	0.447368
0.394366	0.464789	0.521127	0.478873	0.577465	0.450704	0.380282	0.492958	0.380282	0.492958	0.507042	0.549296	0.577465	0.478873	0.394366	0.56338	0.464789	0.422535	0.394737	0.473684	0.368421	0.447368	0.5	0.552632	0.605263	0.394737	0.394737	0.394737	0.5	0.552632	0.657895	0.605263	0.552632	0.473684	0.447368	0.605263
0.492958	0.464789	0.464789	0.408451	0.535211	0.478873	0.464789	0.464789	0.450704	0.394366	0.507042	0.56338	0.535211	0.366197	0.591549	0.521127	0.507042	0.492958	0.315789	0.5	0.315789	0.394737	0.394737	0.473684	0.473684	0.315789	0.552632	0.5	0.684211	0.710526	0.526316	0.578947	0.578947	0.473684	0.605263	0.605263
0.478873	0.549296	0.492958	0.43662	0.56338	0.408451	0.464789	0.478873	0.394366	0.521127	0.43662	0.577465	0.478873	0.535211	0.605634	0.549296	0.577465	0.577465	0.421053	0.578947	0.394737	0.447368	0.5	0.526316	0.605263	0.236842	0.473684	0.447368	0.5	0.5	0.526316	0.394737	0.526316	0.473684	0.473684	0.5
0.492958	0.507042	0.422535	0.380282	0.605634	0.380282	0.422535	0.422535	0.338028	0.478873	0.507042	0.450704	0.577465	0.43662	0.507042	0.478873	0.549296	0.394366	0.526316	0.421053	0.447368	0.342105	0.473684	0.447368	0.447368	0.263158	0.394737	0.552632	0.552632	0.552632	0.631579	0.394737	0.657895	0.5	0.473684	0.605263
0.492958	0.492958	0.478873	0.422535	0.521127	0.43662	0.394366	0.535211	0.535211	0.408451	0.408451	0.492958	0.507042	0.549296	0.535211	0.605634	0.591549	0.577465	0.473684	0.526316	0.394737	0.421053	0.526316	0.421053	0.473684	0.289474	0.473684	0.421053	0.342105	0.447368	0.447368	0.605263	0.315789	0.5	0.394737	0.368421
0.507042	0.591549	0.521127	0.492958	0.535211	0.450704	0.408451	0.535211	0.422535	0.450704	0.507042	0.492958	0.492958	0.549296	0.478873	0.492958	0.380282	0.450704	0.447368	0.605263	0.289474	0.342105	0.526316	0.473684	0.605263	0.157895	0.5	0.552632	0.421053	0.5	0.447368	0.5	0.421053	0.5	0.447368	0.473684
0.422535	0.450704	0.549296	0.408451	0.591549	0.478873	0.43662	0.647887	0.366197	0.56338	0.507042	0.521127	0.521127	0.43662	0.478873	0.422535	0.492958	0.464789	0.447368	0.473684	0.368421	0.394737	0.447368	0.421053	0.5	0.342105	0.394737	0.526316	0.473684	0.552632	0.526316	0.578947	0.394737	0.578947	0.605263	0.526316
0.478873	0.478873	0.450704	0.492958	0.507042	0.492958	0.464789	0.535211	0.366197	0.507042	0.492958	0.535211	0.492958	0.535211	0.422535	0.521127	0.521127	0.535211	0.368421	0.421053	0.447368	0.394737	0.5	0.526316	0.526316	0.342105	0.473684	0.421053	0.631579	0.631579	0.5	0.578947	0.657895	0.342105	0.368421	0.447368
0.464789	0.464789	0.549296	0.338028	0.56338	0.394366	0.450704	0.619718	0.338028	0.56338	0.507042	0.56338	0.507042	0.591549	0.492958	0.43662	0.43662	0.507042	0.421053	0.394737	0.315789	0.421053	0.605263	0.5	0.578947	0.315789	0.473684	0.631579	0.447368	0.5	0.368421	0.289474	0.315789	0.526316	0.5	0.421053
0.450704	0.577465	0.535211	0.535211	0.478873	0.366197	0.507042	0.478873	0.380282	0.577465	0.549296	0.549296	0.478873	0.676056	0.591549	0.478873	0.591549	0.577465	0.473684	0.473684	0.421053	0.368421	0.473684	0.473684	0.552632	0.210526	0.5	0.578947	0.473684	0.552632	0.5	0.578947	0.342105	0.526316	0.526316	0.5
0.338028	0.450704	0.507042	0.43662	0.549296	0.338028	0.43662	0.408451	0.408451	0.521127	0.535211	0.507042	0.422535	0.535211	0.492958	0.492958	0.450704	0.450704	0.526316	0.552632	0.368421	0.394737	0.394737	0.5	0.552632	0.421053	0.447368	0.578947	0.473684	0.578947	0.315789	0.605263	0.5	0.473684	0.421053	0.421053
0.380282	0.521127	0.535211	0.394366	0.492958	0.366197	0.478873	0.478873	0.394366	0.521127	0.43662	0.56338	0.492958	0.478873	0.478873	0.338028	0.408451	0.464789	0.605263	0.447368	0.526316	0.394737	0.421053	0.473684	0.552632	0.263158	0.421053	0.526316	0.368421	0.473684	0.473684	0.421053	0.421053	0.5	0.315789	0.368421
0.43662	0.507042	0.464789	0.464789	0.478873	0.338028	0.521127	0.535211	0.338028	0.507042	0.478873	0.56338	0.450704	0.549296	0.408451	0.535211	0.422535	0.535211	0.552632	0.421053	0.421053	0.394737	0.473684	0.473684	0.394737	0.289474	0.5	0.421053	0.605263	0.552632	0.631579	0.315789	0.552632	0.552632	0.394737	0.578947
0.408451	0.464789	0.492958	0.422535	0.549296	0.408451	0.43662	0.56338	0.394366	0.492958	0.366197	0.549296	0.492958	0.408451	0.507042	0.521127	0.605634	0.408451	0.473684	0.447368	0.526316	0.394737	0.5	0.473684	0.552632	0.421053	0.5	0.473684	0.263158	0.447368	0.473684	0.473684	0.473684	0.473684	0.552632	0.342105
0.408451	0.56338	0.394366	0.450704	0.56338	0.43662	0.43662	0.549296	0.422535	0.366197	0.450704	0.43662	0.408451	0.450704	0.478873	0.464789	0.492958	0.422535	0.394737	0.368421	0.263158	0.315789	0.578947	0.526316	0.552632	0.236842	0.473684	0.473684	0.342105	0.578947	0.421053	0.5	0.5	0.447368	0.447368	0.421053
0.478873	0.492958	0.507042	0.422535	0.521127	0.295775	0.450704	0.478873	0.408451	0.422535	0.605634	0.408451	0.464789	0.338028	0.56338	0.478873	0.549296	0.492958	0.447368	0.421053	0.473684	0.394737	0.5	0.421053	0.342105	0.210526	0.526316	0.473684	0.473684	0.526316	0.5	0.473684	0.447368	0.526316	0.526316	0.473684
0.521127	0.507042	0.450704	0.450704	0.492958	0.450704	0.535211	0.507042	0.394366	0.507042	0.521127	0.338028	0.478873	0.422535	0.422535	0.408451	0.605634	0.422535	0.342105	0.421053	0.368421	0.421053	0.552632	0.5	0.552632	0.210526	0.552632	0.552632	0.368421	0.526316	0.5	0.5	0.447368	0.473684	0.552632	0.552632
0.478873	0.521127	0.450704	0.450704	0.521127	0.394366	0.43662	0.535211	0.366197	0.56338	0.577465	0.56338	0.450704	0.521127	0.56338	0.56338	0.591549	0.605634	0.368421	0.5	0.421053	0.289474	0.5	0.421053	0.447368	0.315789	0.526316	0.421053	0.552632	0.526316	0.631579	0.473684	0.473684	0.526316	0.526316	0.473684
0.464789	0.521127	0.408451	0.408451	0.56338	0.408451	0.408451	0.450704	0.422535	0.507042	0.43662	0.394366	0.591549	0.422535	0.521127	0.464789	0.464789	0.591549	0.473684	0.447368	0.394737	0.421053	0.368421	0.447368	0.631579	0.342105	0.421053	0.5	0.5	0.552632	0.394737	0.605263	0.473684	0.394737	0.394737	0.473684
0.43662	0.507042	0.492958	0.450704	0.535211	0.338028	0.478873	0.549296	0.380282	0.507042	0.591549	0.577465	0.577465	0.577465	0.605634	0.549296	0.577465	0.619718	0.552632	0.473684	0.421053	0.368421	0.552632	0.447368	0.447368	0.394737	0.421053	0.447368	0.421053	0.473684	0.578947	0.578947	0.578947	0.631579	0.578947	0.605263
0.422535	0.422535	0.492958	0.464789	0.521127	0.43662	0.478873	0.56338	0.366197	0.422535	0.464789	0.521127	0.521127	0.394366	0.661972	0.450704	0.605634	0.492958	0.552632	0.394737	0.342105	0.315789	0.447368	0.473684	0.5	0.210526	0.263158	0.631579	0.578947	0.368421	0.473684	0.526316	0.578947	0.526316	0.526316	0.5
0.394366	0.492958	0.478873	0.478873	0.478873	0.394366	0.422535	0.492958	0.464789	0.478873	0.605634	0.478873	0.56338	0.492958	0.492958	0.56338	0.521127	0.464789	0.421053	0.394737	0.447368	0.289474	0.394737	0.578947	0.447368	0.368421	0.473684	0.5	0.5	0.657895	0.578947	0.5	0.605263	0.578947	0.684211	0.578947
0.478873	0.507042	0.422535	0.43662	0.605634	0.338028	0.507042	0.464789	0.380282	0.380282	0.450704	0.605634	0.549296	0.521127	0.408451	0.450704	0.521127	0.56338	0.394737	0.552632	0.447368	0.447368	0.5	0.473684	0.5	0.368421	0.578947	0.631579	0.526316	0.526316	0.578947	0.473684	0.421053	0.526316	0.447368	0.473684
0.408451	0.535211	0.478873	0.478873	0.605634	0.408451	0.521127	0.478873	0.408451	0.492958	0.535211	0.478873	0.492958	0.422535	0.549296	0.43662	0.422535	0.464789	0.263158	0.447368	0.368421	0.421053	0.5	0.447368	0.552632	0.342105	0.368421	0.447368	0.578947	0.605263	0.447368	0.5	0.421053	0.526316	0.342105	0.552632
0.464789	0.478873	0.535211	0.464789	0.605634	0.408451	0.605634	0.619718	0.450704	0.450704	0.535211	0.352113	0.507042	0.535211	0.338028	0.422535	0.380282	0.323944	0.447368	0.447368	0.368421	0.447368	0.421053	0.526316	0.552632	0.289474	0.526316	0.631579	0.394737	0.447368	0.421053	0.526316	0.447368	0.552632	0.552632	0.289474
0.464789	0.478873	0.507042	0.450704	0.492958	0.43662	0.43662	0.521127	0.295775	0.521127	0.535211	0.464789	0.450704	0.605634	0.507042	0.450704	0.521127	0.478873	0.394737	0.421053	0.421053	0.342105	0.605263	0.526316	0.552632	0.263158	0.526316	0.526316	0.578947	0.5	0.421053	0.578947	0.5	0.447368	0.394737	0.578947
0.56338	0.507042	0.507042	0.43662	0.535211	0.43662	0.507042	0.492958	0.43662	0.43662	0.577465	0.549296	0.492958	0.478873	0.338028	0.507042	0.492958	0.450704	0.447368	0.394737	0.342105	0.5	0.473684	0.5	0.473684	0.315789	0.5	0.473684	0.447368	0.368421	0.631579	0.552632	0.631579	0.473684	0.657895	0.526316
0.464789	0.464789	0.478873	0.422535	0.56338	0.408451	0.450704	0.478873	0.366197	0.591549	0.366197	0.43662	0.535211	0.408451	0.422535	0.450704	0.591549	0.56338	0.421053	0.5	0.342105	0.394737	0.473684	0.473684	0.447368	0.236842	0.447368	0.5	0.421053	0.526316	0.473684	0.421053	0.578947	0.315789	0.578947	0.394737
0.450704	0.535211	0.408451	0.394366	0.464789	0.450704	0.43662	0.591549	0.422535	0.619718	0.577465	0.56338	0.591549	0.422535	0.619718	0.535211	0.56338	0.549296	0.447368	0.394737	0.473684	0.368421	0.394737	0.447368	0.526316	0.315789	0.473684	0.552632	0.605263	0.473684	0.526316	0.447368	0.447368	0.552632	0.368421	0.473684
0.492958	0.492958	0.521127	0.394366	0.577465	0.380282	0.408451	0.478873	0.464789	0.43662	0.464789	0.338028	0.450704	0.535211	0.394366	0.408451	0.394366	0.464789	0.368421	0.526316	0.315789	0.368421	0.447368	0.473684	0.473684	0.210526	0.447368	0.315789	0.605263	0.631579	0.473684	0.631579	0.526316	0.473684	0.578947	0.447368
0.394366	0.464789	0.450704	0.507042	0.56338	0.394366	0.549296	0.549296	0.450704	0.394366	0.478873	0.605634	0.549296	0.464789	0.535211	0.591549	0.605634	0.464789	0.5	0.5	0.447368	0.421053	0.447368	0.631579	0.526316	0.236842	0.342105	0.447368	0.578947	0.210526	0.605263	0.342105	0.526316	0.447368	0.394737	0.421053
0.535211	0.492958	0.549296	0.43662	0.507042	0.408451	0.43662	0.507042	0.450704	0.464789	0.464789	0.549296	0.56338	0.464789	0.450704	0.492958	0.521127	0.549296	0.421053	0.421053	0.368421	0.421053	0.5	0.5	0.526316	0.263158	0.5	0.552632	0.526316	0.421053	0.368421	0.552632	0.447368	0.447368	0.447368	0.394737
0.492958	0.507042	0.450704	0.492958	0.549296	0.422535	0.394366	0.43662	0.338028	0.619718	0.577465	0.464789	0.450704	0.464789	0.394366	0.492958	0.56338	0.521127	0.421053	0.473684	0.368421	0.5	0.605263	0.473684	0.473684	0.342105	0.394737	0.657895	0.631579	0.552632	0.447368	0.631579	0.473684	0.5	0.789474	0.578947
0.43662	0.549296	0.394366	0.492958	0.521127	0.394366	0.408451	0.408451	0.464789	0.422535	0.56338	0.366197	0.478873	0.422535	0.464789	0.478873	0.56338	0.507042	0.447368	0.473684	0.368421	0.447368	0.5	0.526316	0.552632	0.289474	0.394737	0.578947	0.421053	0.447368	0.526316	0.684211	0.5	0.552632	0.526316	0.473684

## Sheet: Trails
R1, low	Card, low	Eyes, low	gradCPT, low	Movies, low	nBack, low	SST, low	R2, low	GFC, low	R1, low perm	Card, low perm	Eyes, low perm	gradCPT, low perm	Movies, low perm	nBack, low perm	SST, low perm	R2, low perm	GFC, low perm	R1, high	Card, high	Eyes, high	gradCPT, high	Movies, high	nBack, high	SST, high	R2, high	GFC, high	R1, high perm	Card, high perm	Eyes, high perm	gradCPT, high perm	Movies, high perm	nBack, high perm	SST, high perm	R2, high perm	GFC, high perm
0.447368	0.578947	0.631579	0.710526	0.631579	0.578947	0.684211	0.631579	0.552632	0.394737	0.394737	0.5	0.578947	0.5	0.342105	0.394737	0.289474	0.473684	0.394366	0.394366	0.619718	0.450704	0.732394	0.549296	0.478873	0.394366	0.450704	0.549296	0.492958	0.422535	0.422535	0.464789	0.43662	0.352113	0.56338	0.43662
0.342105	0.578947	0.552632	0.552632	0.578947	0.578947	0.578947	0.684211	0.631579	0.394737	0.447368	0.631579	0.421053	0.473684	0.473684	0.5	0.5	0.447368	0.380282	0.521127	0.647887	0.478873	0.647887	0.507042	0.521127	0.43662	0.507042	0.507042	0.591549	0.521127	0.507042	0.535211	0.478873	0.521127	0.577465	0.535211
0.342105	0.473684	0.578947	0.552632	0.631579	0.552632	0.605263	0.605263	0.605263	0.447368	0.421053	0.394737	0.526316	0.578947	0.578947	0.605263	0.447368	0.578947	0.450704	0.380282	0.633803	0.408451	0.690141	0.577465	0.521127	0.408451	0.535211	0.422535	0.549296	0.56338	0.394366	0.422535	0.408451	0.591549	0.464789	0.535211
0.578947	0.526316	0.578947	0.526316	0.552632	0.631579	0.605263	0.605263	0.605263	0.526316	0.473684	0.394737	0.605263	0.473684	0.605263	0.447368	0.5	0.5	0.43662	0.549296	0.591549	0.492958	0.661972	0.535211	0.535211	0.450704	0.450704	0.633803	0.535211	0.43662	0.43662	0.464789	0.380282	0.492958	0.577465	0.492958
0.342105	0.578947	0.578947	0.552632	0.605263	0.578947	0.5	0.552632	0.473684	0.578947	0.710526	0.447368	0.421053	0.368421	0.473684	0.552632	0.5	0.552632	0.366197	0.521127	0.605634	0.492958	0.690141	0.56338	0.464789	0.408451	0.535211	0.591549	0.43662	0.478873	0.408451	0.492958	0.549296	0.535211	0.521127	0.507042
0.5	0.578947	0.631579	0.5	0.631579	0.631579	0.526316	0.526316	0.552632	0.552632	0.342105	0.447368	0.447368	0.5	0.421053	0.578947	0.5	0.447368	0.422535	0.507042	0.661972	0.507042	0.704225	0.492958	0.380282	0.408451	0.521127	0.492958	0.605634	0.56338	0.464789	0.507042	0.56338	0.549296	0.366197	0.492958
0.473684	0.578947	0.552632	0.526316	0.552632	0.657895	0.552632	0.605263	0.631579	0.578947	0.368421	0.5	0.710526	0.710526	0.342105	0.631579	0.552632	0.578947	0.408451	0.56338	0.619718	0.478873	0.704225	0.56338	0.507042	0.450704	0.478873	0.478873	0.535211	0.619718	0.619718	0.422535	0.549296	0.492958	0.450704	0.507042
0.342105	0.526316	0.578947	0.5	0.605263	0.5	0.5	0.605263	0.578947	0.526316	0.5	0.578947	0.526316	0.552632	0.526316	0.605263	0.552632	0.526316	0.394366	0.450704	0.619718	0.492958	0.605634	0.56338	0.492958	0.408451	0.507042	0.450704	0.577465	0.549296	0.422535	0.492958	0.619718	0.478873	0.478873	0.422535
0.421053	0.552632	0.605263	0.473684	0.526316	0.526316	0.526316	0.526316	0.526316	0.605263	0.631579	0.631579	0.5	0.631579	0.552632	0.526316	0.578947	0.578947	0.352113	0.478873	0.577465	0.521127	0.647887	0.577465	0.43662	0.366197	0.492958	0.521127	0.535211	0.380282	0.352113	0.549296	0.521127	0.478873	0.633803	0.535211
0.421053	0.473684	0.631579	0.631579	0.657895	0.657895	0.552632	0.5	0.447368	0.526316	0.368421	0.473684	0.657895	0.552632	0.526316	0.5	0.394737	0.552632	0.366197	0.422535	0.633803	0.464789	0.690141	0.535211	0.422535	0.394366	0.464789	0.507042	0.521127	0.309859	0.549296	0.619718	0.56338	0.450704	0.464789	0.492958
0.263158	0.526316	0.631579	0.5	0.552632	0.526316	0.657895	0.605263	0.5	0.657895	0.5	0.473684	0.578947	0.447368	0.368421	0.342105	0.447368	0.342105	0.43662	0.450704	0.56338	0.535211	0.690141	0.492958	0.450704	0.380282	0.535211	0.380282	0.535211	0.535211	0.380282	0.394366	0.507042	0.464789	0.478873	0.521127
0.394737	0.631579	0.605263	0.578947	0.657895	0.631579	0.605263	0.578947	0.605263	0.710526	0.473684	0.5	0.473684	0.394737	0.394737	0.447368	0.631579	0.526316	0.43662	0.450704	0.591549	0.507042	0.661972	0.577465	0.394366	0.422535	0.43662	0.647887	0.535211	0.450704	0.43662	0.478873	0.507042	0.521127	0.478873	0.535211
0.368421	0.526316	0.631579	0.631579	0.631579	0.657895	0.552632	0.657895	0.447368	0.473684	0.526316	0.447368	0.368421	0.394737	0.447368	0.473684	0.552632	0.447368	0.352113	0.478873	0.605634	0.492958	0.633803	0.591549	0.464789	0.408451	0.521127	0.408451	0.492958	0.492958	0.43662	0.633803	0.619718	0.366197	0.394366	0.591549
0.526316	0.526316	0.605263	0.552632	0.605263	0.578947	0.657895	0.578947	0.421053	0.710526	0.5	0.342105	0.605263	0.605263	0.473684	0.5	0.526316	0.5	0.338028	0.492958	0.647887	0.478873	0.661972	0.521127	0.492958	0.323944	0.549296	0.492958	0.492958	0.591549	0.492958	0.507042	0.394366	0.507042	0.535211	0.464789
0.421053	0.552632	0.631579	0.5	0.631579	0.5	0.657895	0.631579	0.5	0.526316	0.447368	0.526316	0.578947	0.526316	0.421053	0.473684	0.5	0.605263	0.366197	0.507042	0.633803	0.43662	0.690141	0.56338	0.478873	0.43662	0.464789	0.450704	0.56338	0.408451	0.464789	0.507042	0.605634	0.394366	0.535211	0.507042
0.473684	0.578947	0.552632	0.5	0.657895	0.631579	0.5	0.657895	0.5	0.552632	0.578947	0.5	0.473684	0.578947	0.552632	0.578947	0.421053	0.552632	0.450704	0.492958	0.591549	0.478873	0.661972	0.56338	0.492958	0.450704	0.492958	0.535211	0.464789	0.535211	0.450704	0.56338	0.56338	0.478873	0.732394	0.591549
0.421053	0.578947	0.605263	0.447368	0.657895	0.631579	0.526316	0.552632	0.552632	0.526316	0.447368	0.5	0.289474	0.552632	0.526316	0.552632	0.394737	0.552632	0.43662	0.422535	0.619718	0.521127	0.676056	0.577465	0.450704	0.464789	0.507042	0.535211	0.577465	0.521127	0.591549	0.478873	0.577465	0.577465	0.464789	0.591549
0.447368	0.5	0.605263	0.578947	0.605263	0.578947	0.578947	0.552632	0.684211	0.5	0.421053	0.421053	0.526316	0.526316	0.526316	0.526316	0.578947	0.394737	0.394366	0.577465	0.619718	0.521127	0.676056	0.591549	0.507042	0.521127	0.394366	0.323944	0.408451	0.464789	0.56338	0.492958	0.422535	0.535211	0.450704	0.394366
0.421053	0.5	0.657895	0.526316	0.605263	0.447368	0.578947	0.684211	0.447368	0.578947	0.5	0.605263	0.447368	0.5	0.473684	0.5	0.5	0.5	0.394366	0.366197	0.591549	0.464789	0.704225	0.577465	0.43662	0.450704	0.450704	0.619718	0.507042	0.577465	0.605634	0.577465	0.577465	0.478873	0.619718	0.535211
0.447368	0.631579	0.578947	0.447368	0.631579	0.578947	0.5	0.631579	0.552632	0.526316	0.5	0.605263	0.605263	0.552632	0.5	0.605263	0.5	0.526316	0.380282	0.464789	0.577465	0.549296	0.647887	0.605634	0.478873	0.408451	0.478873	0.549296	0.605634	0.521127	0.619718	0.450704	0.577465	0.605634	0.605634	0.591549
0.5	0.526316	0.684211	0.526316	0.657895	0.605263	0.631579	0.552632	0.473684	0.736842	0.578947	0.605263	0.578947	0.552632	0.578947	0.526316	0.5	0.605263	0.408451	0.422535	0.605634	0.521127	0.676056	0.521127	0.492958	0.366197	0.521127	0.492958	0.43662	0.450704	0.43662	0.521127	0.253521	0.56338	0.492958	0.507042
0.421053	0.605263	0.605263	0.526316	0.552632	0.526316	0.552632	0.657895	0.578947	0.421053	0.447368	0.578947	0.342105	0.394737	0.473684	0.5	0.657895	0.447368	0.422535	0.408451	0.591549	0.535211	0.661972	0.549296	0.408451	0.450704	0.43662	0.605634	0.478873	0.56338	0.549296	0.535211	0.492958	0.43662	0.676056	0.380282
0.473684	0.631579	0.657895	0.447368	0.578947	0.631579	0.552632	0.710526	0.552632	0.473684	0.5	0.605263	0.578947	0.578947	0.526316	0.710526	0.605263	0.736842	0.394366	0.464789	0.633803	0.464789	0.633803	0.56338	0.492958	0.422535	0.507042	0.535211	0.605634	0.492958	0.591549	0.521127	0.43662	0.408451	0.408451	0.605634
0.342105	0.5	0.631579	0.657895	0.710526	0.631579	0.394737	0.631579	0.5	0.421053	0.5	0.526316	0.5	0.605263	0.5	0.5	0.473684	0.526316	0.43662	0.478873	0.633803	0.464789	0.661972	0.591549	0.549296	0.43662	0.450704	0.43662	0.492958	0.408451	0.478873	0.338028	0.507042	0.591549	0.507042	0.521127
0.473684	0.447368	0.552632	0.552632	0.631579	0.552632	0.473684	0.631579	0.5	0.578947	0.552632	0.447368	0.394737	0.552632	0.447368	0.526316	0.526316	0.552632	0.507042	0.492958	0.605634	0.464789	0.690141	0.56338	0.464789	0.394366	0.577465	0.422535	0.408451	0.535211	0.549296	0.591549	0.422535	0.605634	0.507042	0.492958
0.526316	0.631579	0.631579	0.578947	0.552632	0.578947	0.526316	0.578947	0.5	0.447368	0.5	0.421053	0.421053	0.684211	0.5	0.368421	0.552632	0.394737	0.366197	0.43662	0.619718	0.577465	0.676056	0.507042	0.394366	0.394366	0.507042	0.422535	0.478873	0.507042	0.507042	0.521127	0.464789	0.43662	0.535211	0.450704
0.473684	0.5	0.631579	0.5	0.605263	0.473684	0.710526	0.631579	0.552632	0.447368	0.578947	0.5	0.578947	0.5	0.605263	0.526316	0.526316	0.526316	0.464789	0.492958	0.633803	0.478873	0.661972	0.619718	0.366197	0.408451	0.507042	0.521127	0.507042	0.619718	0.521127	0.661972	0.507042	0.450704	0.549296	0.56338
0.473684	0.578947	0.578947	0.5	0.684211	0.605263	0.5	0.526316	0.447368	0.526316	0.473684	0.315789	0.473684	0.473684	0.526316	0.421053	0.394737	0.605263	0.394366	0.492958	0.591549	0.422535	0.647887	0.633803	0.422535	0.408451	0.408451	0.56338	0.690141	0.366197	0.521127	0.521127	0.507042	0.478873	0.366197	0.507042
0.447368	0.473684	0.631579	0.5	0.605263	0.526316	0.526316	0.657895	0.578947	0.684211	0.526316	0.605263	0.5	0.631579	0.473684	0.552632	0.5	0.526316	0.352113	0.521127	0.591549	0.478873	0.690141	0.56338	0.464789	0.464789	0.478873	0.549296	0.56338	0.619718	0.56338	0.577465	0.56338	0.605634	0.591549	0.647887
0.447368	0.552632	0.605263	0.552632	0.684211	0.657895	0.5	0.552632	0.552632	0.473684	0.342105	0.5	0.552632	0.552632	0.526316	0.605263	0.447368	0.447368	0.394366	0.492958	0.676056	0.478873	0.633803	0.535211	0.478873	0.492958	0.521127	0.478873	0.450704	0.422535	0.478873	0.394366	0.492958	0.478873	0.633803	0.43662
0.421053	0.578947	0.578947	0.5	0.552632	0.552632	0.578947	0.631579	0.526316	0.473684	0.631579	0.368421	0.394737	0.263158	0.473684	0.552632	0.526316	0.394737	0.380282	0.352113	0.591549	0.394366	0.676056	0.605634	0.507042	0.408451	0.450704	0.549296	0.56338	0.507042	0.605634	0.521127	0.450704	0.605634	0.535211	0.577465
0.473684	0.631579	0.631579	0.552632	0.578947	0.605263	0.578947	0.578947	0.5	0.368421	0.578947	0.315789	0.657895	0.631579	0.605263	0.473684	0.473684	0.394737	0.338028	0.549296	0.690141	0.478873	0.619718	0.535211	0.464789	0.394366	0.478873	0.408451	0.521127	0.690141	0.380282	0.380282	0.521127	0.591549	0.492958	0.507042
0.394737	0.526316	0.578947	0.526316	0.552632	0.578947	0.605263	0.552632	0.526316	0.5	0.342105	0.473684	0.394737	0.473684	0.473684	0.421053	0.552632	0.473684	0.323944	0.450704	0.577465	0.43662	0.704225	0.633803	0.394366	0.450704	0.478873	0.56338	0.521127	0.535211	0.492958	0.549296	0.507042	0.43662	0.577465	0.549296
0.552632	0.473684	0.5	0.552632	0.605263	0.657895	0.631579	0.684211	0.631579	0.5	0.447368	0.368421	0.447368	0.526316	0.552632	0.342105	0.552632	0.447368	0.366197	0.492958	0.591549	0.422535	0.647887	0.577465	0.492958	0.394366	0.43662	0.521127	0.56338	0.577465	0.605634	0.535211	0.492958	0.535211	0.464789	0.549296
0.5	0.684211	0.631579	0.552632	0.605263	0.657895	0.657895	0.526316	0.552632	0.552632	0.5	0.368421	0.394737	0.421053	0.473684	0.736842	0.5	0.526316	0.366197	0.535211	0.605634	0.535211	0.690141	0.56338	0.507042	0.492958	0.464789	0.591549	0.464789	0.478873	0.535211	0.492958	0.535211	0.507042	0.535211	0.478873
0.447368	0.526316	0.5	0.473684	0.631579	0.605263	0.631579	0.605263	0.394737	0.578947	0.526316	0.473684	0.526316	0.473684	0.421053	0.5	0.342105	0.552632	0.450704	0.464789	0.56338	0.464789	0.690141	0.56338	0.549296	0.380282	0.507042	0.492958	0.633803	0.394366	0.478873	0.535211	0.647887	0.507042	0.549296	0.507042
0.447368	0.552632	0.605263	0.526316	0.605263	0.552632	0.552632	0.552632	0.526316	0.447368	0.631579	0.5	0.447368	0.552632	0.394737	0.552632	0.631579	0.552632	0.478873	0.450704	0.591549	0.549296	0.690141	0.591549	0.422535	0.408451	0.478873	0.577465	0.605634	0.633803	0.535211	0.549296	0.56338	0.43662	0.661972	0.619718
0.394737	0.578947	0.578947	0.578947	0.684211	0.552632	0.631579	0.657895	0.552632	0.526316	0.552632	0.421053	0.447368	0.394737	0.552632	0.473684	0.552632	0.578947	0.408451	0.478873	0.619718	0.43662	0.676056	0.56338	0.43662	0.408451	0.478873	0.507042	0.478873	0.535211	0.521127	0.549296	0.577465	0.619718	0.422535	0.507042
0.368421	0.526316	0.605263	0.526316	0.657895	0.578947	0.605263	0.684211	0.5	0.394737	0.263158	0.447368	0.605263	0.578947	0.394737	0.5	0.552632	0.578947	0.464789	0.43662	0.661972	0.366197	0.690141	0.591549	0.478873	0.380282	0.450704	0.549296	0.380282	0.56338	0.338028	0.507042	0.521127	0.450704	0.43662	0.507042
0.368421	0.578947	0.526316	0.605263	0.605263	0.631579	0.552632	0.631579	0.631579	0.605263	0.421053	0.578947	0.394737	0.552632	0.368421	0.578947	0.447368	0.394737	0.394366	0.492958	0.647887	0.507042	0.647887	0.605634	0.43662	0.478873	0.464789	0.521127	0.478873	0.478873	0.661972	0.549296	0.633803	0.478873	0.478873	0.549296
0.5	0.526316	0.526316	0.552632	0.657895	0.526316	0.605263	0.473684	0.552632	0.394737	0.473684	0.473684	0.473684	0.421053	0.394737	0.526316	0.447368	0.421053	0.408451	0.464789	0.647887	0.56338	0.732394	0.535211	0.507042	0.408451	0.521127	0.450704	0.549296	0.619718	0.633803	0.478873	0.507042	0.464789	0.549296	0.549296
0.447368	0.578947	0.710526	0.552632	0.605263	0.526316	0.552632	0.526316	0.473684	0.657895	0.605263	0.368421	0.473684	0.421053	0.473684	0.552632	0.473684	0.5	0.394366	0.507042	0.605634	0.478873	0.690141	0.605634	0.450704	0.464789	0.492958	0.450704	0.549296	0.577465	0.521127	0.464789	0.577465	0.43662	0.577465	0.507042
0.473684	0.631579	0.605263	0.631579	0.605263	0.631579	0.552632	0.605263	0.526316	0.657895	0.5	0.5	0.5	0.552632	0.578947	0.526316	0.526316	0.447368	0.295775	0.492958	0.56338	0.577465	0.704225	0.619718	0.478873	0.464789	0.492958	0.549296	0.492958	0.521127	0.535211	0.492958	0.394366	0.507042	0.535211	0.492958
0.5	0.447368	0.605263	0.657895	0.605263	0.605263	0.5	0.605263	0.552632	0.447368	0.578947	0.552632	0.631579	0.473684	0.394737	0.5	0.421053	0.552632	0.366197	0.507042	0.605634	0.492958	0.676056	0.605634	0.450704	0.323944	0.422535	0.464789	0.464789	0.56338	0.380282	0.56338	0.380282	0.422535	0.521127	0.450704
0.473684	0.578947	0.657895	0.5	0.684211	0.552632	0.552632	0.605263	0.526316	0.526316	0.552632	0.447368	0.5	0.605263	0.684211	0.578947	0.657895	0.5	0.408451	0.422535	0.619718	0.450704	0.633803	0.619718	0.521127	0.422535	0.478873	0.535211	0.408451	0.478873	0.464789	0.633803	0.535211	0.549296	0.450704	0.478873
0.368421	0.657895	0.552632	0.578947	0.631579	0.578947	0.605263	0.552632	0.447368	0.578947	0.578947	0.5	0.526316	0.5	0.526316	0.447368	0.263158	0.447368	0.380282	0.464789	0.619718	0.521127	0.732394	0.619718	0.394366	0.352113	0.450704	0.394366	0.352113	0.323944	0.492958	0.492958	0.408451	0.535211	0.535211	0.366197
0.315789	0.526316	0.526316	0.605263	0.657895	0.526316	0.552632	0.631579	0.605263	0.552632	0.5	0.578947	0.289474	0.5	0.473684	0.421053	0.552632	0.526316	0.380282	0.464789	0.647887	0.492958	0.690141	0.633803	0.464789	0.366197	0.422535	0.549296	0.478873	0.478873	0.591549	0.464789	0.450704	0.577465	0.535211	0.478873
0.289474	0.578947	0.657895	0.605263	0.631579	0.552632	0.552632	0.552632	0.631579	0.657895	0.394737	0.552632	0.578947	0.578947	0.342105	0.526316	0.526316	0.447368	0.338028	0.478873	0.577465	0.464789	0.71831	0.56338	0.492958	0.478873	0.549296	0.577465	0.450704	0.549296	0.478873	0.521127	0.591549	0.56338	0.605634	0.450704
0.342105	0.526316	0.578947	0.578947	0.657895	0.552632	0.578947	0.657895	0.578947	0.552632	0.578947	0.421053	0.421053	0.394737	0.578947	0.447368	0.447368	0.368421	0.394366	0.408451	0.619718	0.478873	0.676056	0.549296	0.43662	0.422535	0.492958	0.492958	0.535211	0.647887	0.43662	0.549296	0.478873	0.478873	0.549296	0.535211
0.342105	0.526316	0.605263	0.526316	0.578947	0.552632	0.605263	0.578947	0.5	0.526316	0.657895	0.526316	0.526316	0.447368	0.5	0.473684	0.710526	0.605263	0.422535	0.492958	0.647887	0.549296	0.647887	0.56338	0.478873	0.422535	0.450704	0.492958	0.464789	0.507042	0.56338	0.492958	0.450704	0.591549	0.577465	0.507042
0.342105	0.657895	0.578947	0.473684	0.578947	0.578947	0.552632	0.552632	0.473684	0.421053	0.5	0.578947	0.605263	0.631579	0.447368	0.5	0.631579	0.657895	0.507042	0.507042	0.577465	0.507042	0.647887	0.521127	0.478873	0.408451	0.43662	0.521127	0.492958	0.478873	0.577465	0.577465	0.394366	0.549296	0.464789	0.577465
0.473684	0.5	0.552632	0.578947	0.552632	0.578947	0.526316	0.526316	0.5	0.421053	0.526316	0.421053	0.526316	0.578947	0.526316	0.552632	0.421053	0.605263	0.380282	0.380282	0.591549	0.478873	0.661972	0.577465	0.43662	0.507042	0.43662	0.690141	0.450704	0.535211	0.56338	0.56338	0.535211	0.535211	0.549296	0.605634
0.368421	0.552632	0.605263	0.578947	0.605263	0.631579	0.578947	0.578947	0.447368	0.394737	0.657895	0.368421	0.473684	0.368421	0.631579	0.473684	0.394737	0.605263	0.43662	0.478873	0.605634	0.450704	0.661972	0.507042	0.492958	0.380282	0.394366	0.450704	0.507042	0.422535	0.464789	0.577465	0.464789	0.43662	0.464789	0.366197
0.342105	0.526316	0.631579	0.473684	0.578947	0.684211	0.578947	0.578947	0.605263	0.447368	0.552632	0.421053	0.684211	0.526316	0.526316	0.5	0.5	0.552632	0.366197	0.478873	0.661972	0.492958	0.732394	0.492958	0.43662	0.478873	0.549296	0.43662	0.408451	0.464789	0.352113	0.380282	0.521127	0.549296	0.633803	0.450704
0.421053	0.605263	0.605263	0.473684	0.710526	0.5	0.605263	0.631579	0.552632	0.473684	0.447368	0.552632	0.447368	0.552632	0.552632	0.631579	0.315789	0.473684	0.394366	0.521127	0.633803	0.450704	0.633803	0.56338	0.478873	0.380282	0.380282	0.549296	0.464789	0.619718	0.605634	0.521127	0.450704	0.535211	0.28169	0.605634
0.473684	0.421053	0.631579	0.578947	0.657895	0.552632	0.526316	0.526316	0.526316	0.578947	0.447368	0.342105	0.421053	0.526316	0.473684	0.473684	0.473684	0.368421	0.408451	0.478873	0.591549	0.535211	0.704225	0.56338	0.450704	0.43662	0.521127	0.450704	0.535211	0.464789	0.507042	0.56338	0.56338	0.577465	0.408451	0.577465
0.421053	0.631579	0.631579	0.5	0.631579	0.578947	0.605263	0.526316	0.578947	0.526316	0.578947	0.605263	0.473684	0.447368	0.473684	0.5	0.447368	0.552632	0.478873	0.43662	0.605634	0.478873	0.676056	0.478873	0.422535	0.408451	0.507042	0.56338	0.633803	0.549296	0.521127	0.492958	0.535211	0.577465	0.605634	0.676056
0.5	0.5	0.578947	0.526316	0.631579	0.605263	0.684211	0.578947	0.578947	0.394737	0.605263	0.684211	0.447368	0.342105	0.447368	0.605263	0.526316	0.421053	0.380282	0.464789	0.619718	0.478873	0.676056	0.549296	0.408451	0.380282	0.43662	0.422535	0.605634	0.450704	0.591549	0.450704	0.633803	0.492958	0.619718	0.549296
0.368421	0.526316	0.605263	0.578947	0.657895	0.5	0.526316	0.631579	0.578947	0.526316	0.473684	0.473684	0.421053	0.315789	0.421053	0.421053	0.631579	0.447368	0.394366	0.450704	0.633803	0.577465	0.633803	0.492958	0.394366	0.408451	0.450704	0.394366	0.56338	0.605634	0.492958	0.492958	0.535211	0.661972	0.56338	0.478873
0.421053	0.578947	0.657895	0.605263	0.605263	0.473684	0.5	0.657895	0.552632	0.552632	0.5	0.578947	0.578947	0.605263	0.394737	0.578947	0.631579	0.657895	0.366197	0.464789	0.619718	0.492958	0.676056	0.56338	0.464789	0.450704	0.521127	0.394366	0.56338	0.478873	0.422535	0.521127	0.591549	0.366197	0.56338	0.492958
0.394737	0.578947	0.578947	0.552632	0.631579	0.526316	0.710526	0.578947	0.578947	0.315789	0.342105	0.421053	0.447368	0.605263	0.473684	0.552632	0.421053	0.263158	0.309859	0.43662	0.591549	0.591549	0.633803	0.492958	0.422535	0.464789	0.549296	0.450704	0.408451	0.535211	0.464789	0.577465	0.605634	0.507042	0.492958	0.478873
0.5	0.552632	0.526316	0.605263	0.657895	0.473684	0.578947	0.605263	0.526316	0.605263	0.421053	0.5	0.526316	0.5	0.421053	0.447368	0.421053	0.447368	0.408451	0.535211	0.605634	0.535211	0.647887	0.521127	0.478873	0.366197	0.535211	0.605634	0.464789	0.464789	0.507042	0.408451	0.535211	0.56338	0.338028	0.507042
0.473684	0.552632	0.552632	0.578947	0.578947	0.657895	0.578947	0.552632	0.578947	0.5	0.631579	0.552632	0.526316	0.210526	0.342105	0.552632	0.473684	0.394737	0.450704	0.478873	0.591549	0.464789	0.676056	0.591549	0.521127	0.422535	0.478873	0.422535	0.577465	0.380282	0.464789	0.450704	0.577465	0.549296	0.478873	0.380282
0.447368	0.552632	0.605263	0.605263	0.605263	0.578947	0.552632	0.605263	0.5	0.578947	0.368421	0.368421	0.473684	0.421053	0.421053	0.605263	0.421053	0.552632	0.323944	0.43662	0.577465	0.408451	0.633803	0.577465	0.492958	0.422535	0.535211	0.464789	0.591549	0.43662	0.422535	0.43662	0.366197	0.464789	0.478873	0.408451
0.5	0.605263	0.578947	0.5	0.605263	0.526316	0.473684	0.578947	0.526316	0.447368	0.631579	0.447368	0.368421	0.473684	0.421053	0.342105	0.526316	0.526316	0.338028	0.478873	0.661972	0.535211	0.647887	0.577465	0.408451	0.408451	0.422535	0.521127	0.577465	0.478873	0.450704	0.492958	0.577465	0.591549	0.535211	0.492958
0.394737	0.552632	0.605263	0.578947	0.578947	0.578947	0.578947	0.578947	0.473684	0.421053	0.578947	0.605263	0.447368	0.421053	0.473684	0.421053	0.421053	0.552632	0.366197	0.464789	0.661972	0.464789	0.633803	0.591549	0.43662	0.408451	0.478873	0.605634	0.591549	0.577465	0.507042	0.507042	0.492958	0.521127	0.577465	0.535211
0.394737	0.447368	0.578947	0.578947	0.605263	0.605263	0.578947	0.605263	0.526316	0.342105	0.5	0.473684	0.421053	0.210526	0.578947	0.526316	0.447368	0.447368	0.380282	0.450704	0.647887	0.450704	0.647887	0.591549	0.492958	0.521127	0.478873	0.309859	0.408451	0.478873	0.366197	0.464789	0.549296	0.323944	0.492958	0.478873
0.421053	0.578947	0.605263	0.552632	0.631579	0.578947	0.578947	0.605263	0.578947	0.526316	0.605263	0.394737	0.5	0.526316	0.526316	0.447368	0.394737	0.394737	0.408451	0.408451	0.633803	0.43662	0.647887	0.56338	0.464789	0.366197	0.507042	0.591549	0.549296	0.43662	0.507042	0.492958	0.478873	0.507042	0.661972	0.464789
0.421053	0.631579	0.5	0.552632	0.552632	0.631579	0.657895	0.657895	0.473684	0.526316	0.5	0.552632	0.526316	0.394737	0.657895	0.578947	0.394737	0.5	0.323944	0.492958	0.605634	0.43662	0.661972	0.56338	0.43662	0.422535	0.478873	0.28169	0.591549	0.492958	0.43662	0.507042	0.507042	0.478873	0.605634	0.549296
0.526316	0.526316	0.578947	0.631579	0.631579	0.684211	0.552632	0.578947	0.578947	0.447368	0.263158	0.5	0.421053	0.605263	0.5	0.447368	0.552632	0.421053	0.464789	0.408451	0.577465	0.507042	0.647887	0.591549	0.535211	0.450704	0.549296	0.521127	0.647887	0.676056	0.464789	0.549296	0.464789	0.605634	0.56338	0.492958
0.447368	0.526316	0.526316	0.526316	0.552632	0.605263	0.578947	0.473684	0.5	0.421053	0.631579	0.342105	0.631579	0.421053	0.394737	0.605263	0.447368	0.5	0.380282	0.56338	0.605634	0.591549	0.619718	0.605634	0.464789	0.478873	0.492958	0.380282	0.394366	0.478873	0.605634	0.521127	0.450704	0.492958	0.521127	0.507042
0.394737	0.5	0.578947	0.526316	0.631579	0.526316	0.552632	0.578947	0.447368	0.605263	0.578947	0.552632	0.473684	0.631579	0.526316	0.526316	0.605263	0.631579	0.323944	0.478873	0.619718	0.535211	0.690141	0.549296	0.464789	0.478873	0.56338	0.633803	0.549296	0.507042	0.492958	0.591549	0.549296	0.464789	0.690141	0.591549
0.342105	0.578947	0.605263	0.605263	0.631579	0.605263	0.578947	0.631579	0.473684	0.631579	0.473684	0.710526	0.631579	0.552632	0.526316	0.578947	0.605263	0.578947	0.450704	0.521127	0.591549	0.478873	0.676056	0.591549	0.478873	0.394366	0.507042	0.605634	0.577465	0.661972	0.507042	0.478873	0.605634	0.535211	0.549296	0.633803
0.5	0.5	0.526316	0.526316	0.631579	0.473684	0.552632	0.526316	0.473684	0.552632	0.447368	0.578947	0.578947	0.394737	0.578947	0.552632	0.5	0.447368	0.492958	0.464789	0.591549	0.422535	0.704225	0.647887	0.464789	0.450704	0.478873	0.450704	0.549296	0.507042	0.492958	0.507042	0.478873	0.323944	0.450704	0.43662
0.447368	0.578947	0.605263	0.605263	0.605263	0.578947	0.552632	0.684211	0.526316	0.578947	0.552632	0.394737	0.447368	0.526316	0.447368	0.473684	0.605263	0.421053	0.422535	0.464789	0.591549	0.43662	0.676056	0.605634	0.521127	0.507042	0.56338	0.577465	0.478873	0.43662	0.521127	0.704225	0.380282	0.450704	0.577465	0.619718
0.447368	0.578947	0.605263	0.526316	0.631579	0.578947	0.631579	0.684211	0.5	0.526316	0.5	0.447368	0.5	0.473684	0.578947	0.552632	0.578947	0.5	0.43662	0.478873	0.577465	0.492958	0.661972	0.56338	0.464789	0.380282	0.478873	0.478873	0.478873	0.464789	0.478873	0.507042	0.464789	0.422535	0.478873	0.408451
0.315789	0.447368	0.552632	0.552632	0.578947	0.684211	0.631579	0.657895	0.5	0.526316	0.552632	0.526316	0.5	0.578947	0.368421	0.315789	0.5	0.473684	0.394366	0.577465	0.591549	0.408451	0.704225	0.577465	0.450704	0.352113	0.450704	0.422535	0.521127	0.323944	0.380282	0.450704	0.507042	0.408451	0.422535	0.478873
0.394737	0.605263	0.578947	0.5	0.578947	0.605263	0.473684	0.578947	0.5	0.631579	0.447368	0.578947	0.473684	0.473684	0.447368	0.552632	0.657895	0.631579	0.43662	0.521127	0.605634	0.478873	0.661972	0.577465	0.408451	0.338028	0.521127	0.380282	0.605634	0.422535	0.450704	0.591549	0.408451	0.507042	0.577465	0.450704
0.368421	0.631579	0.605263	0.578947	0.605263	0.552632	0.684211	0.657895	0.631579	0.657895	0.578947	0.552632	0.552632	0.605263	0.526316	0.473684	0.552632	0.578947	0.366197	0.507042	0.647887	0.492958	0.690141	0.577465	0.478873	0.338028	0.492958	0.478873	0.577465	0.507042	0.633803	0.549296	0.56338	0.492958	0.464789	0.549296
0.526316	0.578947	0.631579	0.578947	0.631579	0.552632	0.605263	0.631579	0.605263	0.473684	0.394737	0.5	0.421053	0.5	0.263158	0.394737	0.315789	0.368421	0.43662	0.43662	0.633803	0.450704	0.704225	0.464789	0.464789	0.464789	0.521127	0.549296	0.507042	0.464789	0.591549	0.507042	0.549296	0.619718	0.549296	0.56338
0.342105	0.631579	0.631579	0.552632	0.605263	0.578947	0.631579	0.605263	0.5	0.447368	0.342105	0.447368	0.5	0.5	0.5	0.447368	0.5	0.394737	0.366197	0.492958	0.605634	0.43662	0.676056	0.56338	0.535211	0.408451	0.56338	0.535211	0.464789	0.478873	0.478873	0.43662	0.43662	0.394366	0.450704	0.549296
0.289474	0.710526	0.605263	0.552632	0.657895	0.526316	0.578947	0.605263	0.526316	0.473684	0.552632	0.394737	0.5	0.473684	0.578947	0.5	0.552632	0.526316	0.352113	0.464789	0.605634	0.492958	0.661972	0.56338	0.43662	0.464789	0.450704	0.450704	0.507042	0.56338	0.535211	0.323944	0.43662	0.394366	0.577465	0.450704
0.5	0.552632	0.684211	0.552632	0.631579	0.605263	0.552632	0.657895	0.5	0.421053	0.342105	0.473684	0.447368	0.552632	0.5	0.342105	0.315789	0.394737	0.43662	0.394366	0.619718	0.521127	0.676056	0.577465	0.478873	0.478873	0.450704	0.464789	0.521127	0.605634	0.380282	0.56338	0.394366	0.464789	0.521127	0.492958
0.526316	0.605263	0.552632	0.605263	0.605263	0.605263	0.578947	0.526316	0.631579	0.421053	0.631579	0.578947	0.578947	0.5	0.605263	0.447368	0.526316	0.552632	0.394366	0.56338	0.661972	0.450704	0.71831	0.549296	0.464789	0.422535	0.450704	0.464789	0.633803	0.464789	0.619718	0.591549	0.619718	0.56338	0.535211	0.56338
0.421053	0.657895	0.578947	0.578947	0.631579	0.5	0.578947	0.605263	0.526316	0.578947	0.473684	0.578947	0.5	0.657895	0.5	0.368421	0.368421	0.5	0.408451	0.450704	0.633803	0.478873	0.704225	0.549296	0.492958	0.394366	0.492958	0.56338	0.521127	0.56338	0.507042	0.352113	0.366197	0.56338	0.43662	0.535211
0.447368	0.526316	0.578947	0.552632	0.605263	0.605263	0.552632	0.631579	0.526316	0.394737	0.526316	0.526316	0.342105	0.578947	0.552632	0.473684	0.526316	0.552632	0.366197	0.464789	0.647887	0.492958	0.676056	0.619718	0.422535	0.380282	0.43662	0.535211	0.577465	0.43662	0.492958	0.56338	0.591549	0.450704	0.464789	0.478873
0.315789	0.578947	0.605263	0.578947	0.631579	0.421053	0.526316	0.578947	0.578947	0.631579	0.631579	0.394737	0.552632	0.315789	0.552632	0.526316	0.447368	0.421053	0.338028	0.422535	0.591549	0.535211	0.676056	0.577465	0.408451	0.394366	0.450704	0.43662	0.507042	0.478873	0.394366	0.521127	0.380282	0.549296	0.478873	0.521127
0.473684	0.5	0.605263	0.5	0.552632	0.578947	0.578947	0.526316	0.5	0.578947	0.447368	0.394737	0.447368	0.526316	0.578947	0.421053	0.447368	0.394737	0.478873	0.422535	0.633803	0.450704	0.661972	0.56338	0.478873	0.478873	0.535211	0.507042	0.450704	0.492958	0.295775	0.394366	0.323944	0.507042	0.478873	0.507042
0.289474	0.578947	0.605263	0.631579	0.578947	0.578947	0.578947	0.631579	0.552632	0.605263	0.552632	0.394737	0.605263	0.394737	0.447368	0.342105	0.368421	0.5	0.323944	0.394366	0.619718	0.464789	0.676056	0.577465	0.464789	0.450704	0.43662	0.478873	0.591549	0.408451	0.549296	0.478873	0.549296	0.549296	0.478873	0.507042
0.289474	0.5	0.605263	0.578947	0.578947	0.578947	0.578947	0.736842	0.552632	0.5	0.578947	0.394737	0.605263	0.5	0.526316	0.473684	0.526316	0.5	0.408451	0.450704	0.605634	0.394366	0.690141	0.619718	0.464789	0.43662	0.478873	0.43662	0.535211	0.591549	0.549296	0.422535	0.492958	0.422535	0.56338	0.464789
0.473684	0.552632	0.631579	0.552632	0.710526	0.605263	0.5	0.578947	0.421053	0.368421	0.5	0.552632	0.421053	0.421053	0.526316	0.289474	0.578947	0.5	0.43662	0.478873	0.619718	0.507042	0.690141	0.591549	0.507042	0.380282	0.478873	0.380282	0.43662	0.309859	0.394366	0.43662	0.478873	0.28169	0.450704	0.422535
0.473684	0.657895	0.578947	0.526316	0.684211	0.526316	0.526316	0.631579	0.578947	0.447368	0.526316	0.552632	0.578947	0.526316	0.5	0.473684	0.526316	0.552632	0.338028	0.450704	0.633803	0.394366	0.690141	0.577465	0.478873	0.464789	0.507042	0.422535	0.535211	0.549296	0.507042	0.408451	0.394366	0.492958	0.633803	0.478873
0.526316	0.552632	0.578947	0.526316	0.552632	0.631579	0.552632	0.578947	0.473684	0.552632	0.552632	0.5	0.473684	0.368421	0.578947	0.526316	0.447368	0.421053	0.380282	0.464789	0.647887	0.450704	0.661972	0.549296	0.422535	0.464789	0.43662	0.464789	0.507042	0.492958	0.605634	0.43662	0.464789	0.507042	0.507042	0.43662
0.394737	0.552632	0.605263	0.552632	0.631579	0.5	0.552632	0.605263	0.5	0.5	0.5	0.447368	0.578947	0.473684	0.342105	0.657895	0.447368	0.526316	0.323944	0.464789	0.605634	0.492958	0.619718	0.577465	0.492958	0.43662	0.535211	0.492958	0.507042	0.380282	0.450704	0.492958	0.323944	0.56338	0.535211	0.535211
0.421053	0.5	0.657895	0.552632	0.578947	0.657895	0.578947	0.578947	0.578947	0.447368	0.5	0.578947	0.394737	0.394737	0.526316	0.394737	0.552632	0.473684	0.464789	0.43662	0.619718	0.464789	0.676056	0.549296	0.492958	0.408451	0.507042	0.478873	0.591549	0.591549	0.338028	0.408451	0.661972	0.478873	0.478873	0.521127
0.394737	0.526316	0.552632	0.605263	0.552632	0.631579	0.526316	0.578947	0.605263	0.473684	0.605263	0.526316	0.657895	0.578947	0.736842	0.394737	0.5	0.447368	0.380282	0.464789	0.633803	0.535211	0.690141	0.577465	0.464789	0.464789	0.422535	0.450704	0.478873	0.605634	0.647887	0.478873	0.394366	0.380282	0.450704	0.492958
0.394737	0.605263	0.605263	0.5	0.631579	0.552632	0.526316	0.710526	0.5	0.315789	0.526316	0.552632	0.394737	0.552632	0.578947	0.526316	0.394737	0.473684	0.338028	0.43662	0.647887	0.464789	0.647887	0.591549	0.366197	0.394366	0.464789	0.422535	0.521127	0.549296	0.676056	0.492958	0.521127	0.619718	0.464789	0.535211
0.394737	0.473684	0.605263	0.552632	0.605263	0.605263	0.552632	0.552632	0.552632	0.289474	0.552632	0.578947	0.421053	0.447368	0.473684	0.394737	0.605263	0.342105	0.450704	0.478873	0.605634	0.521127	0.676056	0.591549	0.464789	0.394366	0.507042	0.535211	0.478873	0.56338	0.464789	0.380282	0.323944	0.535211	0.492958	0.422535
0.421053	0.578947	0.657895	0.578947	0.605263	0.578947	0.5	0.684211	0.421053	0.421053	0.394737	0.315789	0.5	0.526316	0.631579	0.5	0.526316	0.473684	0.422535	0.507042	0.56338	0.492958	0.661972	0.619718	0.492958	0.408451	0.422535	0.492958	0.591549	0.450704	0.352113	0.549296	0.521127	0.450704	0.492958	0.380282
0.447368	0.578947	0.578947	0.473684	0.578947	0.552632	0.473684	0.552632	0.552632	0.552632	0.447368	0.342105	0.342105	0.578947	0.473684	0.473684	0.421053	0.394737	0.422535	0.507042	0.577465	0.535211	0.661972	0.549296	0.450704	0.408451	0.492958	0.492958	0.464789	0.56338	0.591549	0.450704	0.521127	0.352113	0.464789	0.422535

[truncated: 6 more sheets: VF1, VF2, CW, 20Q, Vocab, MR]
