# Supplementary material for: Brain–phenotype models fail for individuals who defy sample stereotypes
Source: Nature. 2022 Aug 24;609(7925):109–18. doi: 10.1038/s41586-022-05118-w (PMC9433326; doi:10.1038/s41586-022-05118-w)
Supplement: Supplementary file 5 — Source Data Fig. 2 [file 41586_2022_5118_MOESM5_ESM.xlsx]

## Sheet: MF, original data
BNT									WRAT									VL									VL delay									FW									Symbol
rest1	card	eyes	gradCPT	movies	nBack	SST	rest2	GFC	rest1	card	eyes	gradCPT	movies	nBack	SST	rest2	GFC	rest1	card	eyes	gradCPT	movies	nBack	SST	rest2	GFC	rest1	card	eyes	gradCPT	movies	nBack	SST	rest2	GFC	rest1	card	eyes	gradCPT	movies	nBack	SST	rest2	GFC	rest1	card	eyes	gradCPT	movies
NaN	NaN	NaN	NaN	NaN	NaN	NaN	NaN	NaN	0.13	0	0.26	0.73	0	0.37	1	0.13	0.25	0.51	0	0.47	0.02	0	0.05	1	0.14	0.02	0.43	0.3	0.96	0.53	0	0.65	0.99	0.32	0.65	0.25	0.94	0	0.1	0	0.4	0	0.06	0.01	0.97	0.05	0.54	0.01	0.04
NaN	NaN	NaN	NaN	NaN	NaN	NaN	NaN	NaN	0.93	0.5	0.63	0.03	0	1	0.83	0	0.76	0	1	0.35	1	1	0	0.55	0.63	0.56	0	1	0.12	1	0.94	0.01	0.94	1	0.88	NaN	NaN	NaN	NaN	NaN	NaN	NaN	NaN	NaN	0.2	0.04	0.23	0.37	0
NaN	NaN	NaN	NaN	NaN	NaN	NaN	NaN	NaN	0.84	0.04	0	0	0	0.24	0.34	0.98	0.01	0	0.01	0	0	0	0.01	0.58	0.87	0.01	NaN	NaN	NaN	NaN	NaN	NaN	NaN	NaN	NaN	0	0.66	0	0.02	0	0.27	0.28	0.6	0.1	0	0.29	0	0	0
NaN	NaN	NaN	NaN	NaN	NaN	NaN	NaN	NaN	0.02	0.46	0.23	0	0	0.01	0.75	0	0.04	0.87	0.76	0.12	0.6	0.18	0.13	0.8	0.59	0.8	0.85	0.77	0.59	0.46	0.88	0.66	0.94	0.92	1	0.24	0.03	0.97	1	0.03	0.53	0	0.01	0.03	0	0	1	0.11	0.57
0.81	0.57	0.41	0.89	0.83	0.31	0.4	0.06	0.79	0.99	0.11	0.4	1	0.35	0.89	1	1	1	0.92	0	0	0.21	0.15	0.28	0.99	0.92	0.51	0.19	1	1	0.39	0.98	0.8	0	0.06	0.68	0	0.96	1	0	0.97	0.74	0.03	0	0.05	0.17	0.02	0.01	0.33	0.03
0.91	0.55	0.5	0	0.38	0	0.37	0.04	0.02	0	0.05	0	0.05	0	0.02	0.79	0	0	0.3	0.96	0.98	0.95	1	1	0.32	0.92	1	0.76	0.8	1	0.77	1	1	0.07	0.82	1	0	0.07	0.01	0.07	0	0.15	0.26	0.09	0	0.15	0.74	0.91	0.88	0.67
0.8	0.15	0.03	0.13	0.15	0.92	0	0.01	0.11	0.02	0.24	0.01	0	0.25	0.11	0	0	0	NaN	NaN	NaN	NaN	NaN	NaN	NaN	NaN	NaN	0.95	0.01	0.78	0.89	0	0	0.22	0.89	0.26	0.94	0.15	0.77	1	0.09	0.78	0.28	1	1	0.94	0.99	0.08	0.81	1
0	0.63	0.02	0.21	0.22	0.21	0.18	0.14	0.03	1	0.21	0.44	0.02	0.09	0.67	0.65	0.53	0.28	0.93	0	0.1	0.01	0.02	0.42	0	0.11	0	0.91	0	0.19	0	0.17	0.19	0.01	0.84	0	0.97	0.96	0.97	0.84	0.93	0.35	0.41	0	0.86	0.05	0.07	0	0.44	0.05
0.56	0.98	0.73	0	0.85	0.83	0.93	0.63	0.96	0.98	0.86	0.34	0.64	0.04	0.43	0.09	0.42	0.47	0.97	0.75	0.41	0.02	0.01	1	0.19	0.79	0.68	0.89	0.97	0.79	0.27	0.01	1	0.35	0.88	0.92	1	0.91	0.49	0.68	0.36	0.58	0.17	1	0.98	0.37	0.02	0.4	0.01	0
0.93	0.53	0.92	0.85	0.39	1	0.7	0.03	0.82	0.19	0	0.19	0	0.18	0.38	0	0	0	0.83	0.14	0.83	0	0.08	0.02	0	0.31	0	0.93	0.58	1	0.01	0.47	0.36	0	0.08	0.02	NaN	NaN	NaN	NaN	NaN	NaN	NaN	NaN	NaN	1	0.06	0.85	0.41	0.25
NaN	NaN	NaN	NaN	NaN	NaN	NaN	NaN	NaN	0.02	0.27	0.04	0.25	0.03	1	0.99	0	0.05	0	0.05	0.19	0.26	0.13	0	0.04	0.99	0.22	NaN	NaN	NaN	NaN	NaN	NaN	NaN	NaN	NaN	0.82	0.54	0.19	0.13	0.01	0.4	0	0.97	0.61	0.08	0.58	0.56	0	0.47
0	0.06	0.16	0.02	0.48	0	0.05	0.34	0.03	0.42	0.23	0.14	1	0	0	0.17	0.66	0.52	0.34	0.02	0.2	0.99	0	0	0.01	0.99	0.61	0.9	0.21	0.71	1	0.07	0.01	0.07	1	0.94	NaN	NaN	NaN	NaN	NaN	NaN	NaN	NaN	NaN	0.88	0.35	0.21	0.98	0
0.67	0.43	0.93	0.85	0.51	0.76	0.49	0.81	0.86	0.45	0.99	1	0.95	0.95	0.25	0.26	1	0.75	0.05	1	1	0.98	1	0.61	0.97	1	0.99	0.05	0.98	1	0.87	0.98	0.01	0.75	1	0.67	NaN	NaN	NaN	NaN	NaN	NaN	NaN	NaN	NaN	1	0.91	0.98	0.29	0.32
NaN	NaN	NaN	NaN	NaN	NaN	NaN	NaN	NaN	0.02	0.39	0.08	0	0.53	0.7	0	0	0	0.03	0.69	0.2	0.03	0.35	0.52	0.01	0	0.07	0	0.69	0.33	0.02	0.05	0.59	0.01	0	0.07	0.23	0.45	0	0	0.48	0.27	0	0	0	0.27	0.1	0.92	0.38	0.55
NaN	NaN	NaN	NaN	NaN	NaN	NaN	NaN	NaN	0.01	0	0	0	0	0.07	0	0	0	NaN	NaN	NaN	NaN	NaN	NaN	NaN	NaN	NaN	0.99	0.96	1	1	1	0.75	1	0.23	0.96	0	0	0	0	0.06	0.09	0	0.03	0	0.38	0	0.01	0	0.11
0.02	0.1	0.04	0.2	0.97	1	0	0.46	0.05	0.28	0.02	0.08	0.77	0	0	0.03	0.04	0.03	0.22	0.13	0	0.69	0	0	0	0.35	0	0.12	0.05	0.17	0.56	0	0	0.11	0.62	0	0.92	0	0.17	0.89	0	0.16	0.03	0.98	0.61	0.9	0.05	0.35	0.92	0
0.35	0.85	0.31	0.46	0.98	0	0.64	0.8	0.33	0.04	0	0.09	0	0	0.02	0	0	0	0.05	0	0.04	0.54	0	0.18	0	0	0	0.36	1	0.98	0.74	1	0.79	0.98	0.66	1	NaN	NaN	NaN	NaN	NaN	NaN	NaN	NaN	NaN	0.99	0.02	0.79	0.64	0.18
0	0.47	0	0.02	0.02	0	0.41	0.02	0	0	0.04	0	0	0	0.05	0	0.05	0	0	0.12	0	0	0.21	0.59	0	0.09	0	0	0.73	0	0.02	0.61	0.5	0	0.37	0.03	NaN	NaN	NaN	NaN	NaN	NaN	NaN	NaN	NaN	0.91	0.1	0	0.01	0.05
0.54	0.01	0.67	0	0.9	0	0.17	0.02	0	NaN	NaN	NaN	NaN	NaN	NaN	NaN	NaN	NaN	0	0.15	0.09	0.34	0	0.99	0.53	0.97	0.33	0.11	0.04	0.07	0.27	0	0.92	0.21	0.92	0.59	0.03	0.93	0.16	0.14	0.17	0.06	0	0	0	0.6	0.01	0.16	0.05	0.11
0.01	0.01	0.09	0.14	0.34	0.03	0.49	0.11	0.01	0.34	0.16	0.01	0.01	0	0.43	0.06	0.76	0.38	0.35	0.97	1	1	0.99	0.97	0.9	0.21	0.96	0.51	0.53	1	1	0.94	0.91	0.75	0.63	0.96	0.86	0.12	1	1	0.39	0.41	0.59	0.35	0.75	NaN	NaN	NaN	NaN	NaN
NaN	NaN	NaN	NaN	NaN	NaN	NaN	NaN	NaN	0.43	0.04	0.04	0.45	0.02	0.62	0.21	0.02	0.27	0.69	0.51	0	0.02	0	0.08	0.84	0.32	0.44	0.8	0.07	0	0.08	0	0.05	0.51	0	0.09	0	0.07	0	0.57	0	0.08	0.28	0	0.01	0	0.03	0.45	0.02	0
0.02	0.38	0.54	0.16	0.92	0.21	0.09	0.49	0.16	0	0	0.12	0	0	0.05	0	0	0	0.09	0	0	0.01	0	0.05	0	0	0	0.01	0	0.43	0	0	0.54	0	0	0	0	0	0.99	0.11	0	0.23	0	0	0.03	0.18	0.01	0.05	0	0
0.76	0.33	0.02	0	0.96	0.02	0.13	0.23	0.11	0.29	0	0.04	0.24	0	0	0.02	0	0.01	0.18	0.88	0.08	0.75	0.34	0.26	0.15	0.14	0.68	0.17	0.82	0.28	0.94	0.92	0.3	0.5	0.06	0.76	0.31	0.02	0.02	0.29	0.04	0.41	0.36	0	0.08	0.92	0.24	0.27	0.15	0.11
0.54	0.1	0	0	0.34	0.88	0.75	0.87	0.15	0	0.15	0	0	0	0	0	0.02	0	0.01	0.48	0.04	0.17	0	0.01	0	0	0	NaN	NaN	NaN	NaN	NaN	NaN	NaN	NaN	NaN	0.57	0.01	0.98	0.71	0.64	0.99	1	0.1	0.95	1	0.94	0.39	0.69	0.1
NaN	NaN	NaN	NaN	NaN	NaN	NaN	NaN	NaN	NaN	NaN	NaN	NaN	NaN	NaN	NaN	NaN	NaN	0.81	0.98	1	0.98	0.4	0.75	0.8	1	0.99	0.09	0.09	0	0.04	0.59	0.83	0.24	0	0	0	0.01	0	0	0.74	0.15	0.08	0	0	0.92	0.93	1	0.59	0.01
0.81	0.59	0.59	0.18	0.29	0.11	0.53	0.16	0.55	0.91	0.01	0.04	0	0	0	0.02	0	0.02	0.74	0.13	0	0.01	0	0.19	0.8	0	0.01	0.74	0.43	0	0.06	0.16	0.16	0.69	0.13	0.02	0.38	0.55	0.24	0.2	0.02	0.04	1	0.27	0.24	0	0.12	0.05	0.43	0
0	0.51	0.04	0.03	0	0	0.6	1	0.01	0.46	0	0.14	0.04	0.37	0.91	0	0	0	1	0.2	0.84	0.87	0.99	1	0.08	0.37	0.17	0.76	0.86	0.12	0.64	0.92	0.97	0.28	0.73	0.03	0.95	0.5	0.84	0.33	0.99	0.43	0.74	0.81	1	0.99	0.9	0.19	0.88	0.16
NaN	NaN	NaN	NaN	NaN	NaN	NaN	NaN	NaN	0.44	0	0.04	0.02	0	0	0	0	0	0.01	0	0.03	0	0	0.04	0.03	0	0.01	NaN	NaN	NaN	NaN	NaN	NaN	NaN	NaN	NaN	0.99	0	0	0.02	0.04	0.02	0.1	0	0.02	1	0.27	0.06	0.23	0.43
NaN	NaN	NaN	NaN	NaN	NaN	NaN	NaN	NaN	0.9	0.1	0.08	0.55	1	0.02	1	0	0.57	0.21	0.89	0.89	0.21	0.03	1	0.08	1	0.69	0.27	0.97	0.95	0.53	0.27	1	0.32	1	0.96	0.02	0.04	0	0.06	0.17	0	0.31	0	0	0	0.21	0.01	0.1	0.14
0	0.49	0.08	0	0.52	0	0.48	0.42	0	NaN	NaN	NaN	NaN	NaN	NaN	NaN	NaN	NaN	0.08	0.66	0.03	0.39	0.21	0.08	0.75	1	0.48	0.55	0.28	0.02	0.8	0.08	0.11	0.54	1	0.7	0.78	0.48	0.46	0.44	0	0.29	0.51	1	0.86	0.97	0.99	0.52	0.64	0.98
NaN	NaN	NaN	NaN	NaN	NaN	NaN	NaN	NaN	0.01	0.02	0	0.11	0	0.15	0.15	0	0	0	0	0	0	0	0.01	0	0	0	0	0	0	0	0	0.05	0	0.03	0	0.07	0	0	0.35	0	0.13	0	0	0	NaN	NaN	NaN	NaN	NaN
NaN	NaN	NaN	NaN	NaN	NaN	NaN	NaN	NaN	0.04	0	0	0.52	0	0.18	0	0	0	1	1	1	0.76	1	1	1	1	1	1	1	1	0.44	1	1	1	1	1	NaN	NaN	NaN	NaN	NaN	NaN	NaN	NaN	NaN	0.25	0	0	0.03	0
0.19	0.31	0.26	0.4	0.6	0.01	0.63	0.5	0.25	0.69	0.9	0.97	0.26	0.98	1	0.07	0.67	0.52	0.11	0	0	0.24	0	0	0.61	0.25	0.04	0.47	0	0.07	0.77	0	0	0.83	0.01	0.2	0.99	0.01	0.02	0.57	0	0.1	0.7	0.02	0.92	0.91	0.98	0.69	0.65	1
0.93	0.18	0.41	0.1	0.87	1	0.76	0.58	0.78	NaN	NaN	NaN	NaN	NaN	NaN	NaN	NaN	NaN	0.14	0	0	0.26	0	0.66	0.62	0.38	0	0.29	0	0	0.5	0.07	0.91	0.5	0.01	0.22	0	0.03	0	0.36	0.03	0.51	0.15	0.11	0.32	0	0.12	0	0.26	0.26
NaN	NaN	NaN	NaN	NaN	NaN	NaN	NaN	NaN	0.83	0.08	0	0.51	0	0	0.2	0.01	0.15	0.05	0.87	0.84	0.97	0.8	0.98	1	0.32	0.86	NaN	NaN	NaN	NaN	NaN	NaN	NaN	NaN	NaN	0.04	0.95	0.73	0.93	0.49	0.92	0.4	0.01	0.03	0.06	0.36	0.83	0.93	0.31
0	0	0.48	0.24	0.24	0	0.02	0.29	0	NaN	NaN	NaN	NaN	NaN	NaN	NaN	NaN	NaN	0.07	0.47	0.16	0.04	0	0.08	0.31	0.73	0.15	0	0.75	0.33	0.06	0	0.09	0.37	0.89	0.18	0.82	0.38	0.16	0.01	0	0.04	0.64	0.31	0.26	0.74	0.72	0.08	0.07	0.06
0.04	0.12	0.83	0.74	0.67	0.92	0.25	0.17	0.58	0.91	1	0.66	1	1	0.99	0.79	1	1	0.07	1	0.99	0.98	1	0.88	0.73	1	1	0.4	0.99	1	1	1	0.95	0.88	1	1	0.83	1	0.99	1	1	1	0.52	1	1	0.44	0.8	1	0.7	0.98
0.54	0.05	0.92	0.01	0.73	0	0.16	0.54	0.23	0.34	0.84	0.97	0.29	0.13	0.04	0	0.02	0.46	0.76	0.73	0.91	0.73	0.99	0.05	0.41	0.47	0.65	0.92	0.87	0.94	0.79	0.98	0.12	0.15	0.43	0.72	0.03	0.01	0	0.04	0	0.74	0	0.22	0	0.84	0.93	0.76	0.93	0.99
0	0.96	0	0.06	0.97	0.66	0.29	0.03	0	0.42	0.01	0.58	0.52	0	0.03	0.81	0.71	0.42	0.98	0.57	0.49	1	0	0.49	0.99	0.54	0.84	0.93	0.82	0.73	0.93	0	0.41	1	0.25	0.78	1	0.99	0.14	0.49	1	1	0	0.71	0.87	0.12	0.32	0.29	1	0
NaN	NaN	NaN	NaN	NaN	NaN	NaN	NaN	NaN	0.06	0.18	0.14	0.65	0.1	0.24	0	0	0.1	NaN	NaN	NaN	NaN	NaN	NaN	NaN	NaN	NaN	0.05	0.97	0.93	1	0.73	0.85	0.65	0.04	0.99	0	0.79	0.7	0.98	1	0.8	0.17	0	0.37	NaN	NaN	NaN	NaN	NaN
0.02	0.05	0.01	0	0.03	0.01	0.1	0	0.04	0.71	0.05	1	1	0.24	0.64	0.85	0.15	0.99	0.02	0.28	0	0	0.57	0.04	0	0.65	0	0.01	0.13	0	0	0.37	0.03	0.01	0.12	0	0	0.2	0	0.01	0.01	0.03	0.01	0.17	0	0.06	0.59	0	0.33	0.2
0.93	0.83	0.05	0.53	0.8	0.02	0	0.26	0.64	0.85	0	0.53	0	0	0	0	0	0	0.13	0.59	1	0.48	0.06	0.03	0	0.01	0.05	0.7	0.2	0.98	0.05	0.34	0.02	0	0	0.04	0.13	0	0.89	0	0	0.08	0	0.02	0	0	0.2	0.98	0.29	0.1
NaN	NaN	NaN	NaN	NaN	NaN	NaN	NaN	NaN	0.81	0.02	0.06	0.86	0	0.01	0.15	0	0.04	NaN	NaN	NaN	NaN	NaN	NaN	NaN	NaN	NaN	0.72	0.2	0.3	0.09	0	0.53	0	0	0.01	NaN	NaN	NaN	NaN	NaN	NaN	NaN	NaN	NaN	0.96	1	1	1	1
NaN	NaN	NaN	NaN	NaN	NaN	NaN	NaN	NaN	NaN	NaN	NaN	NaN	NaN	NaN	NaN	NaN	NaN	1	1	1	0.87	1	1	1	0.99	1	0	0	0	0.14	0	0.01	0	0.01	0	NaN	NaN	NaN	NaN	NaN	NaN	NaN	NaN	NaN	0.2	0.08	0	0.15	0
0.22	0.93	0.69	0.49	0.29	1	0.2	0.82	0.76	0.93	0	0	0.61	0.1	1	0.23	0.03	0.21	0.2	0.02	0	0.63	0.1	0.09	0.44	0	0	0.06	0.06	0	0.35	0	0.37	0.47	0	0	0	0.03	0	0	0	0.27	0	0	0	0.01	0	0.16	0.85	0
0.04	0	0.02	0.66	0.31	0	0.01	0.38	0	0.99	0.28	0.98	0.87	0.93	0.03	0.14	0.09	0.79	0.1	0.37	0	0.18	0	0.82	0.64	0	0	0.02	0.25	0	0.54	0	0.77	0.67	0.29	0	0	0.06	0	0.02	0	0.99	0	0.81	0	0.97	0.81	0.99	1	0.99
0.67	0.13	0.03	0.02	0.06	0.16	0.2	0	0.07	NaN	NaN	NaN	NaN	NaN	NaN	NaN	NaN	NaN	0.49	0.18	0.01	0.01	0	0	0	0.51	0	0.23	0.07	0.04	0.24	0.01	0	0	0.32	0	0.84	0.28	0.46	0.52	0.03	0	0	0.01	0	0.99	0.22	0	0.17	0.02
0	0.2	0	0.14	0.74	0.2	0.08	0.09	0	0.34	0.19	0.45	0.48	0	0	0	0.2	0.22	0.38	0.77	0.08	0.98	0	0.01	0.11	0.94	0.46	0.28	0.23	0	0.96	0	0	0.02	0.15	0.07	0.08	0.04	0.01	0	0	0	0	0	0	0.51	0.5	0.29	0.69	0
0.6	0.46	0.92	0.62	0.42	0.57	0	0.59	0.74	NaN	NaN	NaN	NaN	NaN	NaN	NaN	NaN	NaN	0.33	0	0	0.19	0	0	0	0	0	0.13	0	0	0.23	0	0.03	0	0	0	0.01	0	0	0	0	0	0	0	0	0.31	0	0	0.01	0
0.02	0.47	0.35	0.89	0.89	0.01	0.82	0.23	0.79	0.34	0.27	0	0	0.15	0.03	0.75	0	0.06	0.01	0.4	0	0.04	0	0.02	0.01	0	0	0.01	0.19	0	0	0	0.09	0	0	0.01	0	0.27	0	0.01	0	0.24	0.01	0	0.04	0.05	0.16	0	0.65	0.02
0.08	0.32	0	0.02	0.22	0	0.39	0.85	0.03	0	0.24	0.54	0	0	0.95	0.02	0	0	0.97	0.65	0.56	0.99	1	0.02	1	1	1	1	0.59	0.31	1	1	0.27	0.91	1	1	0.99	0.42	0.57	0.97	1	0.67	1	1	1	0.89	0.97	0.19	1	1
NaN	NaN	NaN	NaN	NaN	NaN	NaN	NaN	NaN	NaN	NaN	NaN	NaN	NaN	NaN	NaN	NaN	NaN	0.22	0.02	0.32	0.09	0	0.19	0.04	0	0	0.06	0	0.09	0.03	0.14	0.18	0	0.01	0	0	0	0.03	0	0	0.13	0	0	0	0.43	1	0.83	0.5	0.93
0.09	0.35	0.04	0.14	0.02	0.26	0.49	0.64	0.17	0.01	0.52	0.31	0	0.99	0.54	0.01	0.24	0	0.28	0.21	0.08	0.73	0.34	0.31	0.36	0.97	0.93	0.31	0.13	0.27	0.92	0	0.19	0.72	0.18	0.93	0.5	0.02	0.38	0.59	0	0.29	0.01	0.01	0.63	0.33	0.16	1	0.73	0.08
0.11	0.07	0.62	0.47	0.12	0	0.22	0.03	0.02	NaN	NaN	NaN	NaN	NaN	NaN	NaN	NaN	NaN	0.08	0.32	0.19	0.7	0	0	0	0	0	0.55	0.75	0.42	0.99	0	0	0	0.02	0.09	0.08	0.7	0.05	0.48	0.14	0	0.03	0	0.43	0.94	0.5	0.4	0.19	0
NaN	NaN	NaN	NaN	NaN	NaN	NaN	NaN	NaN	0.99	0.81	0.42	1	1	0.95	0.93	1	1	0.82	0.35	0.39	0.77	0.8	0.37	0.14	0.98	0.75	0.88	0.59	0.38	0.89	0.71	0.38	0.41	0.99	0.83	0.68	0.18	0.49	0.98	1	0.92	0.99	1	1	0.1	0.4	0.59	0.67	0.88
0.25	0.36	0	0.41	0.04	0	0.2	0.93	0.01	0.29	0.13	0.9	0.35	1	0.98	0.94	0.85	0.61	0.43	1	0.72	0.1	0.05	0.03	0	0.17	0.72	0.85	0.76	0.86	0.2	0	0.02	0	0	0.81	NaN	NaN	NaN	NaN	NaN	NaN	NaN	NaN	NaN	0.87	0.24	0.34	0.98	0.98
1	0.75	0.92	0.98	1	1	0.85	0.25	0.99	0.26	0.13	0	0	0.36	0.95	0	0	0.09	0.48	0.01	0	0.06	0.04	0.64	0	0	0.02	0.2	0.09	0	0	0.04	0.27	0.02	0	0	0	0	0	0	0	0.31	0	0	0	1	1	1	0.94	0.98
0.87	0.96	0.97	0.64	0.88	1	0.85	0.22	0.94	0.15	0	0	0	0.53	0.96	0.03	0.01	0.06	0.02	0.13	0	0	0.04	0.19	0.11	0	0	0.12	0.12	0	0	0.42	0.38	0.08	0.12	0	0.3	0.2	0	0.01	0.09	0.27	0.04	0	0	0.44	0.02	0	0.33	0.45
NaN	NaN	NaN	NaN	NaN	NaN	NaN	NaN	NaN	0.11	0.02	0	0.02	0	0.91	0.18	0	0.01	0.65	0	0.05	0.09	0	0	0	0	0	0.24	0.01	0.03	0.01	0.01	0.09	0	0	0.01	0	0.01	0	0	0	0.12	0.11	0	0	0.33	1	1	1	0.92
NaN	NaN	NaN	NaN	NaN	NaN	NaN	NaN	NaN	1	1	0.23	1	0.96	0.76	0.85	1	1	NaN	NaN	NaN	NaN	NaN	NaN	NaN	NaN	NaN	0.69	0.89	0.58	0.84	0.14	0.59	0.93	1	1	0	0.09	0	0	0.04	0.12	0	0	0	0.84	0.36	0.02	0.19	0.12
0.03	0.18	0.07	0.36	0.54	0.44	0.35	0.02	0.05	NaN	NaN	NaN	NaN	NaN	NaN	NaN	NaN	NaN	0.01	0.1	0.01	0.15	0.69	0.88	0.96	0.13	0.23	0.08	0.02	0.08	0.52	0.88	0.99	0.97	0.28	0.6	0.74	0	0.01	0.43	0.51	0.79	0.76	0.51	0.36	0.25	0.06	0.02	0	0.48
NaN	NaN	NaN	NaN	NaN	NaN	NaN	NaN	NaN	0.13	0.19	0.02	0.45	0	0.03	0	0	0.01	0.24	0.98	0.98	0.06	1	0.96	1	1	1	0.39	0.93	1	0.48	1	0.43	1	1	1	0.97	0.83	1	0.59	0.82	0.97	1	0.28	0.98	0.52	1	1	0.53	0.92
0.18	0.09	0.46	0.32	0.11	0	0.88	0.9	0.39	0.87	1	1	1	0.5	0.29	1	0.75	1	0.18	0.03	0	0.07	0.56	0.6	0.03	0.6	0.02	0.03	0.01	0	0.03	0.44	0.65	0.13	0.58	0.01	0	0	0	0	0	0.05	0	0	0	0.01	0	0.01	0.24	0.04
0.19	0.71	0.34	0.04	1	1	0.44	0.84	0.95	NaN	NaN	NaN	NaN	NaN	NaN	NaN	NaN	NaN	0.94	0.74	0.07	0.72	1	0.04	0.09	0.59	0.62	0.38	0.22	0	0.99	1	0.1	0.1	0	0.53	0.14	0.76	0.99	0.6	0	1	0.99	1	0.99	0.14	0.88	0.92	0.24	0
NaN	NaN	NaN	NaN	NaN	NaN	NaN	NaN	NaN	0	0.03	0.02	0	0	0	0.58	0	0	0.74	0	0.82	0.01	0	0	0.34	0.02	0	0.82	1	0.7	0.99	1	1	0.67	0.98	1	0.28	0.06	0.01	0.24	0.01	0	0.2	0	0	0.95	0.39	0.26	0.21	0
NaN	NaN	NaN	NaN	NaN	NaN	NaN	NaN	NaN	0.05	0	0.06	0.03	0	0	0	0	0	0.27	1	1	0.83	0.98	1	1	1	0.96	0.54	0.06	0.01	0.16	0.05	0	0	0	0.03	0	0	0	0	0	0.14	0.01	0	0	0.69	0	0.09	0.94	0.15
0.57	0	0.06	0	0.92	0	0.01	0.03	0.01	0.97	0.09	0.05	0	0.02	0	0	0	0.03	0.86	0.15	0	0.03	0.03	0.01	0	0.15	0.3	0.98	0.67	0.33	0	0.11	0.09	0	0.55	0.61	0.95	0.25	0.01	0.17	0.99	0.41	0.06	0.09	0.87	0.02	0.12	0	0.1	0.07
NaN	NaN	NaN	NaN	NaN	NaN	NaN	NaN	NaN	0.61	0.87	0.44	0.22	1	0.85	0.24	0.58	0.98	0.01	0.01	0	0.61	0.01	0	0.01	0.01	0	0.14	0	0	0.7	0.07	0.11	0	0	0	0	0.02	0	0.75	0.26	0.16	0	0.02	0	0.01	0	0.07	0.61	0.9
0.86	0.15	0.49	0.06	0.74	0.32	0.77	0.99	0.23	0	0.17	0	0.03	0.14	0.11	0	0	0	NaN	NaN	NaN	NaN	NaN	NaN	NaN	NaN	NaN	NaN	NaN	NaN	NaN	NaN	NaN	NaN	NaN	NaN	0.82	0.06	0	0.01	0.04	0	0.01	0	0.01	NaN	NaN	NaN	NaN	NaN
0.98	0.12	0.42	0.57	0.89	0.03	0.15	0.04	0.04	0.79	0.46	0.06	0	0.22	0.87	0.94	0.19	0.5	0.29	0.32	0.04	0.26	0.04	0.78	0.17	0.04	0.02	0.49	0.43	0.04	0.37	0.02	0.47	0.36	0.22	0.2	0	0.85	1	0.69	0.39	0.96	0.96	1	0.98	0.66	0.02	0.18	0.03	0.12
0.23	0.47	0.81	0.46	0.78	0.87	0.67	0.42	0.82	NaN	NaN	NaN	NaN	NaN	NaN	NaN	NaN	NaN	0.92	0.75	0.15	0.12	0.94	0.08	0.91	0.02	0.36	0.78	0.78	0.14	0.77	0.96	0.09	0.84	0.11	0.52	1	1	0.12	1	1	0.74	0.93	0.28	1	0.02	0.02	0.99	0.92	0
NaN	NaN	NaN	NaN	NaN	NaN	NaN	NaN	NaN	NaN	NaN	NaN	NaN	NaN	NaN	NaN	NaN	NaN	0.89	0.27	0.43	0.17	0	0	0.14	1	0.36	0.5	0	0.27	0.04	0.02	0	0.02	0.82	0.16	0.63	0.13	0.25	0	0.83	0	0	0.96	0.1	NaN	NaN	NaN	NaN	NaN
0.2	0.43	0.41	0.9	0.71	0	0.82	1	0.74	0.12	0.06	0	0	0.04	0.94	0.48	0	0.05	0.99	0.74	1	1	0.57	0	0.45	1	0.98	1	0.93	0.95	1	0.74	0	0.56	0.79	0.99	1	0.64	1	1	0.41	0.13	0.1	0.61	1	0.96	0.01	0.01	0	0.76
0.35	0.07	0.35	0	0.22	0	0.09	0.18	0	0.96	0.77	0.71	1	0.77	1	0	1	0.8	0.5	1	0.98	0.88	0.82	1	0.73	0.99	1	NaN	NaN	NaN	NaN	NaN	NaN	NaN	NaN	NaN	0	0	0	0	0.01	0.01	0.01	0	0	NaN	NaN	NaN	NaN	NaN
1	0.05	0.68	0.66	0.24	0	0.05	0.21	0.3	0.2	0.11	0.02	0	0	0.51	0.15	0.01	0	0.57	0.66	0	0.02	0	0.97	0.32	0	0	0.42	0.48	0	0.02	0.02	0.2	0.04	0	0	0	0.33	0	0	0	0.72	0.02	0	0	NaN	NaN	NaN	NaN	NaN
NaN	NaN	NaN	NaN	NaN	NaN	NaN	NaN	NaN	0.95	0.12	0	0	0	0.08	0	0	0.01	0.02	0.16	0	0.33	0.22	0.1	0.06	0.04	0	NaN	NaN	NaN	NaN	NaN	NaN	NaN	NaN	NaN	0.73	0.03	0.02	0.01	0.13	0.36	0.54	0	0.01	1	0.44	1	0.01	0.31
0.03	0.16	0	0.04	0.15	0.01	0.06	0.02	0	0.93	0.17	0.99	0.97	1	0.16	0.97	1	0.96	0.98	0.9	0.01	0.01	0	0.16	0.1	0	0.03	0.81	0.69	0	0	0.04	0.58	0	0	0.01	0	0.98	0.02	0.04	0	0.23	0	0	0.02	0.52	0.8	0	0.51	0.38
0.01	0.09	0.07	0.55	0.03	0.01	0	0.13	0.02	0.13	0.13	0.85	0.02	0	0.14	0	0.79	0.11	0.18	0.66	0.98	0.73	0	0.22	0.66	0.99	0.95	0.47	0.29	0.99	0.48	0	0.12	0.61	1	1	0.71	0.06	0.96	0.03	0.15	0.62	0.43	0.85	0.83	0.07	0.21	0	0.25	0.55
0.24	0.42	0.92	0.3	0.05	0.99	0.36	0.09	0.53	0	0.17	0.98	0.2	0.64	0.89	0.01	0.94	0.26	0.32	0	0	0.04	0.16	0	0.9	0	0.01	NaN	NaN	NaN	NaN	NaN	NaN	NaN	NaN	NaN	0.21	0.01	0.01	0.12	0	0.01	0.01	0	0.01	0.01	0	0.16	0	0.18
0.56	1	0.4	0.95	0	0.92	0.84	0.99	0.94	NaN	NaN	NaN	NaN	NaN	NaN	NaN	NaN	NaN	0.5	0.13	0.27	0	0.01	0.02	0.48	0.12	0.01	0.68	0.17	0.86	0.02	0.05	0.11	0.48	0.09	0.29	0.28	0.18	0	0.09	0.02	0.47	0.21	0.29	0	0	0.09	0.46	0.81	0.47
NaN	NaN	NaN	NaN	NaN	NaN	NaN	NaN	NaN	0.99	0.42	1	0.96	1	0.66	0.96	1	1	0.05	0.73	0.29	0.47	0	0.87	0.29	0	0.01	0.33	0.64	0.26	0.07	0.03	0.88	0.06	0	0.03	0.99	0.3	1	0.33	1	0.65	0.05	0.99	0.98	0.71	0.99	0	0.57	0
0.05	0.3	0.77	0.23	0.24	0.71	0.47	0.86	0.08	1	0.37	0.84	1	0.96	0.99	0.82	0.93	0.98	0.87	0.17	0.5	0.01	0.51	0.68	0.42	0.6	0.06	0.74	0.09	0.44	0.12	0.03	0.95	0.19	0.03	0.04	0.84	0.76	0.96	0.69	0.78	0.56	0.27	0	0.91	0.26	0.6	0.65	0.92	0.31
0.72	0.21	0.98	0.63	0.99	0.05	0.55	0.23	0.59	0.03	0.03	0.13	0.01	0.16	0	0	0	0.01	0.91	0.52	0.07	0.37	0.01	0.07	0	0.4	0.05	0.84	0.38	0.01	0.15	0.07	0.18	0	0.01	0.02	NaN	NaN	NaN	NaN	NaN	NaN	NaN	NaN	NaN	0.08	0.72	0.17	0.4	0.62
0.93	0.04	0.95	0.83	0.26	1	0.71	0.98	0.8	NaN	NaN	NaN	NaN	NaN	NaN	NaN	NaN	NaN	0.91	0.09	0.03	0.98	0.09	0.3	0.89	0.12	0.47	0.86	0.15	0.15	0.91	0.13	0.16	0.79	0.15	0.18	0.92	0.13	0.08	0.25	0.09	0.02	0.06	0	0	0.99	0.43	0.38	0.67	0.93
NaN	NaN	NaN	NaN	NaN	NaN	NaN	NaN	NaN	0.41	0.98	0	0.96	0.1	1	0.68	1	0.99	0.25	0.02	1	0	1	0.08	0	0	0	0.2	0.01	0.95	0.01	1	0.01	0.01	0.04	0	0.47	0.83	0.73	0.24	0.94	0	0.23	0.87	0.16	1	0.84	0.92	0.12	0.91
NaN	NaN	NaN	NaN	NaN	NaN	NaN	NaN	NaN	0	0.11	0	0.02	0.02	0.05	0.68	0.09	0.01	0.81	0	0	0	0	0	0.05	0.01	0	0.43	0.02	0	0	0	0.11	0.04	0	0	0	0	0	0	0	0	0	0	0	0.5	0	0	0.15	0.23
0.31	0.04	0.66	0.04	0.02	0.75	0	0	0	0.02	0.01	0	0	0	0.1	0	0	0	0.11	0	0	0	0	0	0	0	0	0.05	0	0	0	0.07	0	0	0	0	0.03	0	0	0	0	0	0	0	0	0.01	0.9	1	0.87	0.95
0.92	0.7	0.99	0.96	0.4	0.55	0.26	0.79	0.93	0.02	0.02	0	0	0	0.04	0.77	0	0.01	0.48	0	0	0	0	0	0.08	0	0	0.06	0	0	0.04	0	0	0.03	0	0	0	0	0	0	0	0	0	0	0	0.41	0	0.02	0.07	0
NaN	NaN	NaN	NaN	NaN	NaN	NaN	NaN	NaN	0.93	0.85	1	0.78	0	0.94	0.91	0	1	NaN	NaN	NaN	NaN	NaN	NaN	NaN	NaN	NaN	0.23	0.01	0	0.74	0.98	0.01	0	0.99	0	0.81	0	0	0.1	0.54	0.01	0	1	0	0	1	1	0.97	0.42
0.01	0.03	0.01	0	0.02	0.11	0.3	0.82	0	NaN	NaN	NaN	NaN	NaN	NaN	NaN	NaN	NaN	0.2	0.3	0.46	0.96	0.2	0.45	0.97	0.86	0.87	0.24	0.32	0.03	0.03	0.9	0.29	0.02	0.28	0.13	NaN	NaN	NaN	NaN	NaN	NaN	NaN	NaN	NaN	0.06	0.54	0.95	0.94	0.77
0.78	0.8	0.78	0.64	0.52	1	0.64	0.17	0.86	0	0	0	0	0	0.3	0	0	0	0.06	0	0	0	0	0	0	0	0	0.04	0.01	0	0	0	0.05	0	0	0	0	0.15	0	0	0	0	0	0	0	1	1	1	1	1
NaN	NaN	NaN	NaN	NaN	NaN	NaN	NaN	NaN	0.04	0.09	0.12	0	0	0	0	0	0	0.06	0.48	0.11	0	0	0	0	0.04	0	0.03	0.96	0.16	0	0	0	0	0.1	0.02	0.76	0.73	0.08	0	0	0.04	0.01	0.04	0.24	0.27	0.26	1	0.82	1
0.01	0.12	0.01	0.01	0.09	0	0.06	0.02	0.08	0.99	0.72	0.85	0	0	0	0.37	0.35	0.17	0.48	0.76	0.47	0	0	0.54	0.04	0.12	0.06	0.57	0.91	0.46	0	0.01	0.65	0.01	0.66	0.46	1	0.63	0.64	0.05	0.21	0.36	0.51	0.75	0.83	0	0.27	0.71	0.92	0.92
NaN	NaN	NaN	NaN	NaN	NaN	NaN	NaN	NaN	1	1	0.85	1	1	0.03	0.91	0.65	1	0.62	0.22	0.39	0.36	0.99	0	0.07	0.28	0.69	0.87	0.48	0.92	0.98	0.46	0.01	0.14	0.1	0.83	0.92	0.86	0.92	0.89	0.65	0.15	0	0	0.94	0.08	0.34	0.22	0.52	0.69
0.78	0.7	0.28	0.16	0.53	0	0.08	0.89	0.47	NaN	NaN	NaN	NaN	NaN	NaN	NaN	NaN	NaN	0.05	0.01	0	0	0.05	0	0.03	0	0	0.74	0.03	0	0	0	0.01	0.06	0	0	0.17	0.04	0.06	0.68	0.02	0.29	0.02	0	0.19	0.05	0.22	0.52	0.03	0.84
1	0.89	0.4	1	0.9	0.69	0.92	0.88	0.99	0.55	0.99	1	0.91	0.63	0.78	0.8	0.13	0.83	0.32	0	0.12	0.8	0	0	0.03	0.96	0.15	0.33	0.01	0.05	0.55	0	0	0.09	0.92	0.08	NaN	NaN	NaN	NaN	NaN	NaN	NaN	NaN	NaN	0	0	0.49	0.06	0.01
NaN	NaN	NaN	NaN	NaN	NaN	NaN	NaN	NaN	0.05	0.01	0.02	0.87	0	0	0.04	0.02	0.14	0	0	0	0.22	0.01	0	0.01	0.93	0.02	0	0.01	0.01	0.54	0	0	0	0.11	0.03	0	0.01	0.04	0.63	0.02	0.03	0	0	0.08	0.61	0	0	0.35	0.2
0.71	0.99	0.62	0.95	1	0.16	0.99	0.98	1	0.99	0.97	0.97	1	1	0.44	0.99	1	1	0.9	0.25	0.52	0.35	0	0.36	0.11	0.1	0.16	0.78	0.52	0.34	0.07	0	0.07	0.01	0	0.09	0	0.1	0.24	0	0.04	0.18	0.03	0	0.1	0.94	0.62	0.08	0.96	0.14
0.01	0.43	0.72	0.61	0.99	0.96	0.71	0.93	0.85	0.28	0.41	0.61	0.04	0.36	1	0.96	0.93	0.52	0.69	0.99	0.91	0.65	0.13	1	1	0.61	0.5	0.67	1	0.95	0.71	0.95	1	1	0.98	0.92	0	0.04	0	0.16	0	0	0	0	0	NaN	NaN	NaN	NaN	NaN
0.33	0.8	0.07	0.67	0.45	0.26	0.31	0.98	0.65	0	0.02	0.11	0.09	0.01	0.37	0.01	0	0	0.95	1	0.94	1	0.85	0.05	0.97	0.99	0.98	0.77	0.9	0.97	0.93	0.38	0.01	0.92	0.46	0.93	0.08	0.53	0.91	0.77	0.05	0.91	0.09	0.62	0.54	0.98	0.01	0	0.46	0
0	0.06	0.02	0	0.04	0.63	0.97	0.43	0.01	0.03	0.02	0.02	0	0.44	0.01	0.01	0	0.07	0.66	0.02	0	0.01	0.11	0	0	0.24	0	0.37	0.01	0	0.01	0.29	0	0	0.04	0	0.03	0.03	0.03	0	0.02	0	0	0	0	0.29	0	0	0	0
0.97	0.87	0.9	0.29	0.65	0.99	0.41	0.78	0.87	0.97	0.98	1	1	1	0.79	1	1	1	NaN	NaN	NaN	NaN	NaN	NaN	NaN	NaN	NaN	0	0.01	0	0	0	0.35	0	0	0	0	0.04	0	0	0	0.04	0	0	0	1	1	1	1	1
NaN	NaN	NaN	NaN	NaN	NaN	NaN	NaN	NaN	0.29	0.1	0.71	0	0.55	0.22	0.92	0.94	0.98	0.83	0	0	0	0	0	0.59	0.96	0.13	0.87	0	0.18	0.01	0.22	0	0.39	0.94	0.35	0	0.05	0.15	0	0	0.03	0.61	0.82	0.6	0	0	0.13	0	0.78
0	0.16	0.03	0.03	0.78	0	0.12	0.02	0	0.02	0.63	0.02	0.99	1	0.01	0.98	0.06	0.85	0.28	0.01	0	0.39	1	0.01	0.12	0.76	0.35	0.07	0.07	0	0.95	0.99	0.02	0.13	0.84	0.62	0.29	0	0	0.35	0.37	0.03	0.01	0.47	0.37	0	1	0.96	0.82	0.04
0	0	0	0	0.71	0	0	0.06	0	0.32	0.89	0.95	0.48	1	0.2	0.15	0.9	0.58	0.64	0.41	0	0.22	0	0.7	0.64	0	0.06	0.27	0.16	0.01	0.45	0	0.76	0.27	0	0.03	0	0.4	0.03	0.89	0	0.51	0.02	0	0.05	0.1	0.42	0	0.86	0.01
0.02	0.21	0.2	0.05	0.04	0	0.2	1	0.02	0.87	0.2	0.74	1	0.19	0.23	0.97	1	0.99	0.04	0.32	0	0.01	0.05	0.12	0	0	0	0.03	0.33	0	0.01	0.06	0.16	0	0.02	0	0	0.02	0	0	0.01	0.03	0	0.01	0	0.89	0.54	1	0.79	1
NaN	NaN	NaN	NaN	NaN	NaN	NaN	NaN	NaN	0.88	1	0.46	0.96	0.26	0.42	0.19	0.15	1	0.88	0.55	0.95	0.52	0.42	0	0.36	0.96	0.96	0.47	0.57	0.93	0.43	0.67	0	0.36	0.71	0.87	0	0.35	0.89	0.75	0.39	0.15	0.6	0.03	0.9	NaN	NaN	NaN	NaN	NaN
NaN	NaN	NaN	NaN	NaN	NaN	NaN	NaN	NaN	1	1	1	1	1	1	0.99	0.99	1	0.18	0	0	0.06	0	0	0.04	0.06	0.02	0.01	0	0	0	0	0	0	0.2	0.01	0.03	0	0	0	0	0	0	0.18	0	NaN	NaN	NaN	NaN	NaN
NaN	NaN	NaN	NaN	NaN	NaN	NaN	NaN	NaN	0.09	0.24	0.78	0.82	0.01	0.03	0.07	0.85	0.38	0.36	0.34	0.49	0.98	0.02	0.22	0.72	0.12	0.41	0.54	0.3	0.16	0.95	0.08	0.62	0.91	0.06	0.49	0.62	0.75	0.07	0.57	0.41	0.8	0.96	0	0.28	1	0.77	0.87	0.25	0.93
0.54	0.97	1	0.77	1	0	0.69	0.98	0.98	0.91	0	0.01	0	0.9	0.87	0.13	0	0.02	1	0.91	0.75	0.99	0.04	0.95	0	0.98	0.87	0.83	0.86	0.27	1	0.02	0.52	0	0.92	0.72	0.03	0.97	0.82	1	0	0.39	0.21	1	1	0.03	0.23	0.62	0.62	1
0.86	0.49	0.75	0.55	0.45	0.06	0.45	0.61	0.05	0.67	1	0.98	0.99	0.18	0.99	0.31	0.99	0.96	0.39	0.03	0	0	0.94	0.01	0	0	0	0.91	0.22	0	0.07	0.95	0	0.1	0	0.01	NaN	NaN	NaN	NaN	NaN	NaN	NaN	NaN	NaN	0	0.11	0.01	0.12	1
0.02	0.47	0.02	0.56	0.09	0.03	0.66	0.07	0	0.24	0.33	0.86	0.95	0	0.72	0.15	0.32	0.07	0.14	0.48	0.48	0.8	0	0.14	0.33	0.37	0.03	0.03	0.74	0.58	0.91	0	0.13	0.24	0.86	0.19	0.63	0.16	0.63	0.75	0	0.18	0	0.9	0	0	0.8	0	0.01	1
0.33	0.75	0.16	0.49	0.52	0.8	0.04	0.82	0.02	0.97	0.01	0.41	0	0	0	0.21	0	0	0.98	0	0.15	0	0.01	0	0.82	0	0	0.15	0.9	0.88	1	0.73	1	0.02	1	1	0.92	0.92	1	1	0.99	1	0.17	0.97	1	0	0.07	0.19	0.09	0.11
NaN	NaN	NaN	NaN	NaN	NaN	NaN	NaN	NaN	NaN	NaN	NaN	NaN	NaN	NaN	NaN	NaN	NaN	0.1	0.05	0	0	1	0	0.47	0.81	0	0.09	0.06	0	0.03	1	0	0.7	0.7	0	0.01	0.85	0.93	0.35	0.01	0.95	0.07	0	0.5	0.73	1	0.82	0.93	0.11
0.52	0.98	1	0.94	0.98	0.97	0.99	0.98	0.98	0.98	0.44	1	0.4	1	1	0.59	1	1	NaN	NaN	NaN	NaN	NaN	NaN	NaN	NaN	NaN	1	0.52	0.69	0.76	0.46	0.71	1	0.97	1	1	0.29	0.24	0.43	0.18	0.23	0.09	0.39	0.02	0.96	0.52	1	0.93	0.46
0.93	0.73	1	0.66	0.49	0	0.97	0.02	0.52	0.97	0.92	0.98	1	1	1	0.11	0.97	1	0.39	0	0.02	0.02	0	0	0.56	0.13	0	0.04	0.17	0.07	0.18	0	0	0.05	0.88	0	1	0.97	0.97	1	1	1	1	0.62	1	0.35	0.86	1	1	1
0.02	1	0.93	0.99	0.98	0.15	0.85	0.94	1	0.03	0	0.13	0.09	0	0.01	0	0.54	0	NaN	NaN	NaN	NaN	NaN	NaN	NaN	NaN	NaN	0.61	0.97	0.85	0.28	1	0.21	0.53	0.12	0.98	NaN	NaN	NaN	NaN	NaN	NaN	NaN	NaN	NaN	NaN	NaN	NaN	NaN	NaN
NaN	NaN	NaN	NaN	NaN	NaN	NaN	NaN	NaN	0.01	0.02	0.38	0	0.37	0.02	0	0.07	0.01	0.58	0.27	0.57	0.39	1	0.1	0.02	0.51	0.47	0.24	0.25	0.48	0.11	1	0.09	0.06	0.25	0.38	0	0	0	0.03	0.2	0	0	0	0	0.9	0.18	0.33	0.5	0.22
0.99	0.22	0	0.84	0.19	0.66	0.48	0.96	0.8	0.15	0.07	0	0	0	0	0	0	0	0.9	0.01	0.01	0.03	0	0.8	0	0	0	0.99	0.1	0.05	0.02	0	0.6	0.01	0.02	0	NaN	NaN	NaN	NaN	NaN	NaN	NaN	NaN	NaN	0.39	0	0.18	0.19	0
NaN	NaN	NaN	NaN	NaN	NaN	NaN	NaN	NaN	0.03	0.11	0.32	0	0	0	0.64	0.01	0.07	NaN	NaN	NaN	NaN	NaN	NaN	NaN	NaN	NaN	NaN	NaN	NaN	NaN	NaN	NaN	NaN	NaN	NaN	0.19	0.02	0.16	0	0	0	0	0	0	1	0.96	0.44	0.02	0.03
NaN	NaN	NaN	NaN	NaN	NaN	NaN	NaN	NaN	0.01	0.01	1	0.18	0.05	0	0.02	0.95	0.05	0.06	0	0.62	0.01	0	0	0.01	0.05	0.02	0.03	0	0.21	0.02	0	0	0.03	0.35	0.01	0	0.02	0.01	0.01	0	0	0	0.24	0	0.61	0.12	1	0.2	0.01
NaN	NaN	NaN	NaN	NaN	NaN	NaN	NaN	NaN	NaN	NaN	NaN	NaN	NaN	NaN	NaN	NaN	NaN	0.99	1	1	1	1	1	1	1	1	1	1	1	1	1	0.97	1	1	1	0	0.01	0.01	0	0	0.02	0	0	0	NaN	NaN	NaN	NaN	NaN
NaN	NaN	NaN	NaN	NaN	NaN	NaN	NaN	NaN	0.49	0.74	0.09	0.97	0	0.01	0.55	0.98	0.49	0.99	0.44	0.01	0.9	0	0	0.57	0.99	0.15	0.89	0.16	0	0.97	0	0.02	0.63	1	0.27	0.02	0.93	1	0.08	0.98	0.94	0.34	0	0.48	1	0.91	0	0.93	0.72
0.16	0.83	0.3	0.79	0.28	0.04	0.45	0.99	0.67	0.55	0.7	0.28	0.87	0.47	0.02	1	0.52	0.72	0.07	0.09	0.01	0.05	0	0	0.41	0	0	0.8	0.11	0.13	0.31	0	0.01	0.17	0	0.16	0.25	0.99	0.94	0.89	0.02	0.08	0.07	0.18	0.85	0.21	0.99	0.39	0.9	0.28
0.99	0.42	0.67	1	0.48	0.16	0.11	1	0.38	NaN	NaN	NaN	NaN	NaN	NaN	NaN	NaN	NaN	0.99	1	1	0.99	0.13	0	0.99	1	1	1	0.95	0.99	1	0.15	0	1	0.99	0.99	0.85	0.94	0.44	0.75	0.83	0	1	0.99	0.19	0.09	0.02	0.09	0.01	0.17
0.72	0.64	0.07	0.04	0.21	0	0.03	0.26	0	0.04	0.01	0.02	0.59	0	0	0.01	0	0	0.59	0	0	0.23	0	0	0.01	0.09	0	0.25	0	0	0.17	0.02	0	0.01	0	0	0	0	0	0.01	0.01	0	0	0	0	0.46	1	1	0.98	0.99
0	0.02	0.06	0	0.13	0	0	0.07	0.01	0.93	0.85	0.55	0.08	0.78	1	0.82	0.68	0.98	NaN	NaN	NaN	NaN	NaN	NaN	NaN	NaN	NaN	NaN	NaN	NaN	NaN	NaN	NaN	NaN	NaN	NaN	0.73	0.81	0.07	0.08	0.19	0.99	0.3	0.04	0.4	0.15	0.03	0.31	0.23	0.14
0	0.99	0	0.6	0.32	0.98	0.07	0.04	0.65	0.25	0.13	0.68	0.37	0.48	0.93	0	0.02	0.06	0.11	1	1	0.86	1	0.95	0.39	0.88	0.91	0.47	0.99	1	0.6	0.99	0.44	0.73	0.82	0.76	0.14	0.56	0.02	0.92	0.03	0.88	0.1	0.35	0.89	0.83	0.27	1	0.01	0.78
0.82	0.78	0.01	1	0.69	0.19	0.91	0.5	0.66	0.14	0.1	0.4	0	0.01	0	0.06	0.02	0.01	0.15	0.04	0.23	0	0	0	0.03	0.02	0	NaN	NaN	NaN	NaN	NaN	NaN	NaN	NaN	NaN	1	0.88	0.81	0.41	0.35	0	0.81	1	0.97	1	0.43	0.52	0.01	0
[truncated: 94 more columns]

## Sheet: MF, permuted data
BNT									WRAT									VL									VL delay									FW									Symbol
rest1	card	eyes	gradCPT	movies	nBack	SST	rest2	GFC	rest1	card	eyes	gradCPT	movies	nBack	SST	rest2	GFC	rest1	card	eyes	gradCPT	movies	nBack	SST	rest2	GFC	rest1	card	eyes	gradCPT	movies	nBack	SST	rest2	GFC	rest1	card	eyes	gradCPT	movies	nBack	SST	rest2	GFC	rest1	card	eyes	gradCPT	movies
NaN	NaN	NaN	NaN	NaN	NaN	NaN	NaN	NaN	0.59	0.39	0.47	0.45	0.47	0.43	0.54	0.5	0.46	0.44	0.44	0.44	0.56	0.51	0.53	0.59	0.45	0.52	0.51	0.5	0.5	0.54	0.43	0.55	0.55	0.61	0.51	0.52	0.48	0.47	0.52	0.5	0.5	0.49	0.55	0.47	0.63	0.45	0.53	0.45	0.49
NaN	NaN	NaN	NaN	NaN	NaN	NaN	NaN	NaN	0.48	0.54	0.55	0.51	0.55	0.55	0.42	0.51	0.59	0.56	0.6	0.53	0.59	0.53	0.47	0.48	0.51	0.47	0.44	0.49	0.41	0.47	0.51	0.52	0.53	0.45	0.55	NaN	NaN	NaN	NaN	NaN	NaN	NaN	NaN	NaN	0.51	0.5	0.42	0.54	0.5
NaN	NaN	NaN	NaN	NaN	NaN	NaN	NaN	NaN	0.46	0.52	0.6	0.53	0.49	0.52	0.44	0.5	0.56	0.59	0.46	0.53	0.57	0.45	0.44	0.53	0.56	0.54	NaN	NaN	NaN	NaN	NaN	NaN	NaN	NaN	NaN	0.51	0.49	0.43	0.55	0.49	0.5	0.4	0.44	0.5	0.51	0.51	0.48	0.59	0.54
NaN	NaN	NaN	NaN	NaN	NaN	NaN	NaN	NaN	0.48	0.49	0.53	0.51	0.54	0.53	0.53	0.5	0.55	0.55	0.5	0.55	0.58	0.59	0.54	0.45	0.44	0.48	0.54	0.5	0.42	0.47	0.5	0.48	0.5	0.44	0.39	0.53	0.49	0.52	0.43	0.53	0.58	0.47	0.55	0.49	0.62	0.51	0.42	0.46	0.45
0.52	0.47	0.56	0.46	0.43	0.45	0.51	0.45	0.52	0.58	0.47	0.45	0.48	0.53	0.41	0.53	0.44	0.44	0.54	0.47	0.56	0.45	0.46	0.53	0.59	0.58	0.55	0.52	0.45	0.47	0.51	0.42	0.49	0.5	0.46	0.43	0.5	0.45	0.49	0.46	0.52	0.51	0.49	0.46	0.53	0.59	0.49	0.51	0.57	0.51
0.55	0.38	0.48	0.45	0.55	0.56	0.41	0.48	0.47	0.46	0.53	0.42	0.62	0.48	0.49	0.44	0.51	0.41	0.51	0.54	0.44	0.57	0.53	0.51	0.53	0.52	0.48	0.4	0.57	0.47	0.56	0.47	0.45	0.48	0.44	0.42	0.54	0.45	0.5	0.51	0.56	0.47	0.52	0.48	0.61	0.43	0.41	0.46	0.42	0.55
0.45	0.57	0.49	0.5	0.49	0.48	0.45	0.52	0.46	0.46	0.53	0.49	0.58	0.59	0.55	0.48	0.49	0.49	NaN	NaN	NaN	NaN	NaN	NaN	NaN	NaN	NaN	0.49	0.44	0.43	0.45	0.5	0.44	0.45	0.49	0.49	0.39	0.55	0.55	0.55	0.39	0.61	0.51	0.38	0.56	0.49	0.5	0.46	0.51	0.47
0.54	0.47	0.45	0.49	0.43	0.48	0.57	0.52	0.51	0.5	0.52	0.46	0.49	0.56	0.53	0.52	0.52	0.52	0.55	0.44	0.52	0.56	0.56	0.64	0.56	0.47	0.49	0.45	0.6	0.5	0.54	0.59	0.49	0.58	0.5	0.54	0.54	0.42	0.61	0.51	0.57	0.53	0.56	0.49	0.55	0.57	0.51	0.43	0.52	0.45
0.52	0.52	0.57	0.6	0.51	0.55	0.47	0.43	0.55	0.46	0.53	0.53	0.42	0.5	0.48	0.59	0.49	0.47	0.44	0.41	0.52	0.59	0.53	0.52	0.42	0.51	0.49	0.41	0.51	0.47	0.53	0.51	0.53	0.44	0.48	0.49	0.49	0.55	0.45	0.44	0.5	0.38	0.51	0.42	0.44	0.5	0.56	0.57	0.45	0.44
0.5	0.5	0.46	0.49	0.48	0.51	0.55	0.52	0.57	0.53	0.49	0.44	0.6	0.54	0.47	0.54	0.5	0.47	0.56	0.58	0.52	0.55	0.49	0.34	0.51	0.41	0.5	0.41	0.51	0.56	0.51	0.54	0.49	0.52	0.54	0.52	NaN	NaN	NaN	NaN	NaN	NaN	NaN	NaN	NaN	0.51	0.49	0.58	0.42	0.61
NaN	NaN	NaN	NaN	NaN	NaN	NaN	NaN	NaN	0.57	0.47	0.59	0.54	0.47	0.54	0.48	0.55	0.5	0.48	0.5	0.51	0.5	0.51	0.46	0.45	0.53	0.52	NaN	NaN	NaN	NaN	NaN	NaN	NaN	NaN	NaN	0.62	0.4	0.54	0.52	0.42	0.5	0.52	0.55	0.52	0.54	0.48	0.52	0.52	0.56
0.52	0.51	0.55	0.51	0.59	0.51	0.53	0.54	0.53	0.44	0.51	0.47	0.48	0.48	0.49	0.44	0.47	0.42	0.53	0.46	0.48	0.63	0.54	0.48	0.51	0.52	0.42	0.47	0.54	0.46	0.48	0.45	0.41	0.6	0.52	0.55	NaN	NaN	NaN	NaN	NaN	NaN	NaN	NaN	NaN	0.48	0.57	0.52	0.44	0.48
0.56	0.48	0.47	0.57	0.57	0.52	0.48	0.54	0.51	0.57	0.53	0.54	0.43	0.51	0.54	0.5	0.46	0.5	0.44	0.54	0.46	0.51	0.43	0.49	0.5	0.54	0.46	0.47	0.51	0.53	0.49	0.48	0.59	0.54	0.55	0.56	NaN	NaN	NaN	NaN	NaN	NaN	NaN	NaN	NaN	0.51	0.5	0.45	0.55	0.49
NaN	NaN	NaN	NaN	NaN	NaN	NaN	NaN	NaN	0.45	0.44	0.43	0.44	0.46	0.53	0.47	0.51	0.45	0.5	0.47	0.52	0.49	0.51	0.5	0.55	0.49	0.54	0.54	0.55	0.47	0.57	0.49	0.41	0.52	0.51	0.53	0.44	0.57	0.44	0.53	0.43	0.5	0.55	0.55	0.56	0.56	0.56	0.56	0.55	0.48
NaN	NaN	NaN	NaN	NaN	NaN	NaN	NaN	NaN	0.52	0.49	0.54	0.49	0.52	0.63	0.45	0.52	0.48	NaN	NaN	NaN	NaN	NaN	NaN	NaN	NaN	NaN	0.43	0.51	0.49	0.54	0.41	0.53	0.57	0.55	0.62	0.5	0.53	0.63	0.56	0.51	0.51	0.54	0.56	0.46	0.5	0.49	0.46	0.49	0.46
0.49	0.49	0.41	0.62	0.54	0.43	0.58	0.47	0.51	0.53	0.46	0.56	0.42	0.49	0.4	0.51	0.59	0.43	0.48	0.46	0.51	0.49	0.47	0.57	0.51	0.43	0.5	0.53	0.5	0.57	0.54	0.44	0.5	0.55	0.56	0.54	0.57	0.53	0.5	0.47	0.48	0.51	0.53	0.6	0.59	0.49	0.54	0.53	0.54	0.5
0.36	0.43	0.5	0.4	0.51	0.43	0.49	0.49	0.41	0.44	0.46	0.5	0.54	0.49	0.5	0.54	0.51	0.46	0.46	0.51	0.55	0.56	0.49	0.5	0.43	0.49	0.46	0.57	0.51	0.47	0.44	0.46	0.45	0.45	0.54	0.44	NaN	NaN	NaN	NaN	NaN	NaN	NaN	NaN	NaN	0.48	0.5	0.51	0.49	0.45
0.54	0.5	0.54	0.57	0.57	0.48	0.44	0.56	0.57	0.48	0.49	0.44	0.46	0.44	0.52	0.47	0.43	0.47	0.49	0.44	0.37	0.54	0.47	0.54	0.49	0.41	0.46	0.57	0.44	0.45	0.42	0.44	0.42	0.51	0.48	0.49	NaN	NaN	NaN	NaN	NaN	NaN	NaN	NaN	NaN	0.46	0.5	0.42	0.52	0.49
0.53	0.51	0.46	0.52	0.47	0.41	0.53	0.51	0.56	NaN	NaN	NaN	NaN	NaN	NaN	NaN	NaN	NaN	0.43	0.47	0.49	0.48	0.55	0.57	0.53	0.4	0.52	0.48	0.44	0.49	0.47	0.52	0.53	0.42	0.57	0.41	0.5	0.55	0.49	0.57	0.58	0.5	0.54	0.59	0.52	0.52	0.47	0.46	0.43	0.51
0.52	0.47	0.44	0.48	0.46	0.37	0.44	0.46	0.38	0.43	0.44	0.51	0.51	0.5	0.5	0.51	0.49	0.47	0.5	0.55	0.55	0.5	0.46	0.44	0.57	0.57	0.44	0.45	0.44	0.47	0.54	0.49	0.38	0.46	0.55	0.5	0.49	0.52	0.52	0.53	0.5	0.48	0.52	0.49	0.58	NaN	NaN	NaN	NaN	NaN
NaN	NaN	NaN	NaN	NaN	NaN	NaN	NaN	NaN	0.53	0.5	0.51	0.48	0.42	0.48	0.44	0.51	0.46	0.52	0.45	0.52	0.58	0.44	0.5	0.54	0.48	0.44	0.47	0.47	0.52	0.5	0.55	0.51	0.49	0.49	0.45	0.49	0.59	0.55	0.53	0.62	0.54	0.52	0.57	0.51	0.54	0.65	0.59	0.57	0.48
0.38	0.54	0.53	0.52	0.56	0.42	0.44	0.48	0.43	0.47	0.53	0.48	0.52	0.54	0.5	0.47	0.5	0.52	0.55	0.48	0.44	0.5	0.43	0.47	0.46	0.52	0.5	0.5	0.53	0.5	0.5	0.49	0.51	0.49	0.44	0.47	0.5	0.47	0.51	0.56	0.47	0.51	0.49	0.52	0.49	0.58	0.48	0.47	0.57	0.55
0.5	0.55	0.42	0.39	0.55	0.48	0.45	0.46	0.48	0.51	0.53	0.52	0.51	0.53	0.52	0.5	0.56	0.45	0.56	0.53	0.48	0.38	0.52	0.44	0.46	0.51	0.53	0.47	0.53	0.55	0.5	0.48	0.49	0.49	0.48	0.48	0.51	0.47	0.52	0.5	0.49	0.48	0.4	0.51	0.46	0.53	0.44	0.54	0.51	0.51
0.38	0.52	0.49	0.5	0.48	0.54	0.48	0.52	0.44	0.5	0.61	0.46	0.51	0.5	0.53	0.51	0.55	0.51	0.5	0.55	0.57	0.48	0.55	0.46	0.43	0.51	0.43	NaN	NaN	NaN	NaN	NaN	NaN	NaN	NaN	NaN	0.51	0.51	0.45	0.57	0.43	0.52	0.49	0.49	0.5	0.49	0.47	0.35	0.48	0.47
NaN	NaN	NaN	NaN	NaN	NaN	NaN	NaN	NaN	NaN	NaN	NaN	NaN	NaN	NaN	NaN	NaN	NaN	0.4	0.48	0.44	0.46	0.52	0.48	0.49	0.44	0.45	0.47	0.47	0.51	0.43	0.46	0.51	0.57	0.49	0.51	0.5	0.51	0.56	0.56	0.49	0.55	0.41	0.49	0.47	0.44	0.49	0.46	0.51	0.54
0.54	0.46	0.46	0.42	0.5	0.5	0.37	0.55	0.5	0.58	0.59	0.55	0.54	0.51	0.43	0.57	0.56	0.59	0.5	0.54	0.45	0.46	0.6	0.43	0.49	0.48	0.45	0.45	0.53	0.56	0.49	0.44	0.47	0.62	0.49	0.5	0.49	0.65	0.48	0.46	0.51	0.44	0.49	0.56	0.5	0.44	0.43	0.48	0.51	0.5
0.43	0.42	0.5	0.52	0.56	0.46	0.51	0.58	0.43	0.58	0.58	0.59	0.48	0.58	0.49	0.5	0.57	0.55	0.51	0.54	0.57	0.52	0.47	0.57	0.44	0.54	0.58	0.51	0.45	0.56	0.51	0.58	0.53	0.45	0.55	0.42	0.49	0.49	0.5	0.48	0.49	0.57	0.59	0.55	0.46	0.4	0.52	0.45	0.42	0.49
NaN	NaN	NaN	NaN	NaN	NaN	NaN	NaN	NaN	0.44	0.49	0.49	0.48	0.52	0.49	0.39	0.53	0.45	0.52	0.51	0.55	0.43	0.58	0.49	0.61	0.45	0.52	NaN	NaN	NaN	NaN	NaN	NaN	NaN	NaN	NaN	0.53	0.41	0.51	0.48	0.5	0.53	0.53	0.52	0.49	0.57	0.55	0.6	0.52	0.55
NaN	NaN	NaN	NaN	NaN	NaN	NaN	NaN	NaN	0.46	0.43	0.42	0.46	0.5	0.58	0.39	0.49	0.52	0.49	0.5	0.53	0.46	0.47	0.47	0.44	0.47	0.44	0.44	0.51	0.55	0.52	0.57	0.55	0.55	0.5	0.47	0.51	0.53	0.54	0.5	0.48	0.42	0.47	0.52	0.48	0.64	0.43	0.47	0.52	0.54
0.51	0.55	0.48	0.52	0.42	0.51	0.47	0.5	0.39	NaN	NaN	NaN	NaN	NaN	NaN	NaN	NaN	NaN	0.53	0.45	0.52	0.46	0.52	0.51	0.52	0.47	0.49	0.52	0.53	0.5	0.49	0.58	0.42	0.45	0.44	0.51	0.44	0.55	0.56	0.51	0.5	0.55	0.57	0.55	0.58	0.56	0.48	0.43	0.52	0.52
NaN	NaN	NaN	NaN	NaN	NaN	NaN	NaN	NaN	0.51	0.47	0.48	0.5	0.46	0.58	0.45	0.5	0.49	0.51	0.42	0.42	0.51	0.45	0.46	0.52	0.52	0.46	0.43	0.54	0.49	0.46	0.44	0.47	0.53	0.49	0.47	0.47	0.58	0.56	0.57	0.54	0.54	0.55	0.46	0.62	NaN	NaN	NaN	NaN	NaN
NaN	NaN	NaN	NaN	NaN	NaN	NaN	NaN	NaN	0.54	0.62	0.61	0.52	0.55	0.52	0.52	0.61	0.54	0.47	0.47	0.58	0.51	0.5	0.56	0.57	0.49	0.52	0.51	0.49	0.45	0.5	0.5	0.47	0.56	0.51	0.44	NaN	NaN	NaN	NaN	NaN	NaN	NaN	NaN	NaN	0.53	0.47	0.41	0.51	0.52
0.49	0.45	0.38	0.48	0.41	0.52	0.45	0.45	0.48	0.49	0.45	0.53	0.47	0.43	0.41	0.52	0.45	0.5	0.47	0.44	0.45	0.51	0.46	0.38	0.46	0.54	0.5	0.48	0.44	0.43	0.44	0.5	0.48	0.52	0.54	0.46	0.48	0.5	0.52	0.47	0.5	0.47	0.54	0.63	0.42	0.57	0.54	0.51	0.45	0.56
0.5	0.56	0.43	0.5	0.49	0.49	0.41	0.52	0.53	NaN	NaN	NaN	NaN	NaN	NaN	NaN	NaN	NaN	0.51	0.45	0.48	0.52	0.49	0.48	0.48	0.5	0.55	0.46	0.54	0.47	0.48	0.5	0.46	0.57	0.53	0.45	0.46	0.48	0.42	0.48	0.44	0.4	0.45	0.6	0.43	0.47	0.53	0.5	0.46	0.54
NaN	NaN	NaN	NaN	NaN	NaN	NaN	NaN	NaN	0.42	0.43	0.49	0.58	0.5	0.53	0.51	0.54	0.51	0.46	0.53	0.6	0.56	0.57	0.52	0.45	0.49	0.56	NaN	NaN	NaN	NaN	NaN	NaN	NaN	NaN	NaN	0.48	0.49	0.52	0.52	0.51	0.46	0.4	0.44	0.5	0.46	0.49	0.5	0.55	0.48
0.55	0.58	0.59	0.57	0.49	0.61	0.63	0.55	0.64	NaN	NaN	NaN	NaN	NaN	NaN	NaN	NaN	NaN	0.5	0.5	0.56	0.5	0.48	0.51	0.53	0.48	0.46	0.57	0.57	0.53	0.43	0.43	0.54	0.58	0.56	0.47	0.55	0.45	0.43	0.43	0.49	0.54	0.44	0.52	0.46	0.49	0.56	0.5	0.51	0.4
0.46	0.52	0.52	0.49	0.44	0.54	0.58	0.57	0.46	0.4	0.43	0.55	0.56	0.52	0.59	0.57	0.52	0.49	0.48	0.48	0.44	0.55	0.52	0.47	0.47	0.51	0.56	0.52	0.62	0.56	0.57	0.54	0.46	0.55	0.46	0.48	0.55	0.49	0.54	0.48	0.55	0.5	0.56	0.55	0.59	0.51	0.45	0.5	0.47	0.47
0.56	0.5	0.5	0.58	0.58	0.5	0.49	0.51	0.49	0.46	0.53	0.51	0.48	0.58	0.54	0.49	0.56	0.52	0.48	0.54	0.49	0.5	0.57	0.48	0.55	0.4	0.55	0.49	0.45	0.48	0.47	0.57	0.52	0.42	0.53	0.43	0.43	0.58	0.51	0.41	0.45	0.59	0.55	0.46	0.51	0.48	0.49	0.42	0.56	0.44
0.52	0.52	0.48	0.57	0.43	0.47	0.56	0.5	0.56	0.5	0.57	0.44	0.58	0.59	0.48	0.53	0.48	0.51	0.47	0.5	0.54	0.56	0.48	0.56	0.49	0.45	0.37	0.5	0.53	0.47	0.46	0.52	0.43	0.5	0.54	0.53	0.47	0.42	0.56	0.5	0.48	0.45	0.46	0.57	0.5	0.59	0.5	0.57	0.47	0.54
NaN	NaN	NaN	NaN	NaN	NaN	NaN	NaN	NaN	0.45	0.43	0.44	0.42	0.46	0.49	0.45	0.55	0.56	NaN	NaN	NaN	NaN	NaN	NaN	NaN	NaN	NaN	0.5	0.6	0.53	0.52	0.56	0.6	0.56	0.57	0.64	0.52	0.47	0.51	0.47	0.46	0.56	0.45	0.52	0.53	NaN	NaN	NaN	NaN	NaN
0.53	0.53	0.51	0.49	0.49	0.51	0.57	0.49	0.56	0.55	0.5	0.44	0.45	0.51	0.42	0.49	0.41	0.47	0.47	0.54	0.43	0.48	0.48	0.46	0.52	0.47	0.46	0.5	0.59	0.47	0.51	0.43	0.45	0.5	0.51	0.54	0.51	0.48	0.49	0.46	0.42	0.51	0.5	0.48	0.54	0.51	0.6	0.48	0.51	0.49
0.51	0.49	0.46	0.49	0.47	0.53	0.42	0.53	0.5	0.49	0.51	0.49	0.47	0.55	0.44	0.5	0.53	0.41	0.52	0.41	0.56	0.41	0.46	0.46	0.51	0.56	0.51	0.5	0.5	0.46	0.44	0.51	0.49	0.46	0.45	0.44	0.57	0.52	0.5	0.54	0.57	0.45	0.58	0.54	0.52	0.58	0.55	0.51	0.45	0.55
NaN	NaN	NaN	NaN	NaN	NaN	NaN	NaN	NaN	0.44	0.53	0.42	0.44	0.48	0.43	0.47	0.5	0.45	NaN	NaN	NaN	NaN	NaN	NaN	NaN	NaN	NaN	0.55	0.44	0.6	0.51	0.5	0.52	0.45	0.49	0.56	NaN	NaN	NaN	NaN	NaN	NaN	NaN	NaN	NaN	0.42	0.52	0.45	0.5	0.46
NaN	NaN	NaN	NaN	NaN	NaN	NaN	NaN	NaN	NaN	NaN	NaN	NaN	NaN	NaN	NaN	NaN	NaN	0.52	0.52	0.51	0.47	0.54	0.57	0.56	0.48	0.57	0.51	0.49	0.52	0.5	0.49	0.46	0.55	0.57	0.55	NaN	NaN	NaN	NaN	NaN	NaN	NaN	NaN	NaN	0.53	0.51	0.5	0.55	0.51
0.55	0.56	0.56	0.45	0.65	0.55	0.51	0.54	0.59	0.59	0.49	0.47	0.53	0.59	0.45	0.54	0.55	0.54	0.52	0.5	0.52	0.45	0.52	0.55	0.47	0.53	0.41	0.52	0.45	0.54	0.5	0.54	0.43	0.53	0.46	0.43	0.53	0.53	0.54	0.54	0.49	0.49	0.5	0.43	0.53	0.52	0.46	0.57	0.5	0.53
0.43	0.42	0.52	0.45	0.5	0.46	0.42	0.51	0.45	0.48	0.42	0.42	0.52	0.49	0.43	0.49	0.52	0.47	0.57	0.6	0.63	0.55	0.52	0.47	0.54	0.57	0.56	0.46	0.55	0.46	0.52	0.55	0.6	0.47	0.42	0.58	0.55	0.48	0.57	0.49	0.47	0.55	0.52	0.5	0.44	0.51	0.48	0.52	0.52	0.54
0.43	0.42	0.57	0.53	0.46	0.51	0.4	0.45	0.45	NaN	NaN	NaN	NaN	NaN	NaN	NaN	NaN	NaN	0.39	0.45	0.45	0.43	0.47	0.52	0.56	0.5	0.5	0.52	0.51	0.5	0.46	0.53	0.48	0.54	0.43	0.49	0.52	0.47	0.51	0.49	0.53	0.49	0.48	0.54	0.53	0.54	0.41	0.45	0.45	0.41
0.48	0.41	0.43	0.54	0.5	0.48	0.48	0.53	0.45	0.47	0.47	0.34	0.5	0.44	0.53	0.44	0.56	0.42	0.46	0.52	0.49	0.41	0.47	0.52	0.49	0.52	0.44	0.54	0.44	0.51	0.56	0.51	0.42	0.46	0.5	0.47	0.52	0.51	0.48	0.49	0.47	0.53	0.48	0.54	0.56	0.44	0.51	0.5	0.43	0.59
0.45	0.52	0.57	0.46	0.47	0.47	0.43	0.54	0.5	NaN	NaN	NaN	NaN	NaN	NaN	NaN	NaN	NaN	0.42	0.5	0.58	0.5	0.5	0.38	0.59	0.43	0.44	0.49	0.48	0.53	0.47	0.48	0.52	0.49	0.55	0.52	0.55	0.44	0.45	0.43	0.48	0.5	0.45	0.49	0.43	0.65	0.52	0.49	0.5	0.45
0.6	0.57	0.52	0.55	0.61	0.54	0.47	0.64	0.53	0.51	0.53	0.55	0.48	0.49	0.5	0.45	0.42	0.48	0.52	0.45	0.55	0.52	0.5	0.52	0.49	0.55	0.49	0.52	0.51	0.54	0.57	0.54	0.56	0.54	0.59	0.48	0.47	0.51	0.56	0.48	0.45	0.55	0.47	0.54	0.52	0.59	0.44	0.51	0.47	0.44
0.49	0.54	0.51	0.48	0.44	0.5	0.46	0.48	0.53	0.49	0.47	0.46	0.52	0.57	0.44	0.52	0.5	0.52	0.55	0.47	0.6	0.57	0.56	0.47	0.49	0.54	0.48	0.5	0.54	0.56	0.47	0.53	0.57	0.55	0.51	0.51	0.53	0.55	0.65	0.54	0.5	0.51	0.51	0.41	0.61	0.52	0.54	0.43	0.48	0.45
NaN	NaN	NaN	NaN	NaN	NaN	NaN	NaN	NaN	NaN	NaN	NaN	NaN	NaN	NaN	NaN	NaN	NaN	0.54	0.48	0.54	0.44	0.56	0.56	0.48	0.47	0.56	0.39	0.49	0.42	0.37	0.51	0.53	0.51	0.5	0.51	0.51	0.51	0.5	0.38	0.56	0.5	0.52	0.41	0.45	0.54	0.5	0.41	0.58	0.56
0.5	0.5	0.44	0.39	0.47	0.47	0.45	0.45	0.54	0.47	0.54	0.53	0.5	0.58	0.44	0.49	0.54	0.55	0.51	0.54	0.47	0.45	0.54	0.57	0.51	0.52	0.49	0.48	0.46	0.36	0.38	0.39	0.5	0.45	0.43	0.4	0.51	0.56	0.53	0.5	0.55	0.52	0.46	0.57	0.57	0.5	0.52	0.59	0.46	0.52
0.5	0.47	0.44	0.46	0.49	0.57	0.54	0.4	0.5	NaN	NaN	NaN	NaN	NaN	NaN	NaN	NaN	NaN	0.56	0.5	0.49	0.53	0.55	0.57	0.54	0.52	0.52	0.44	0.47	0.49	0.49	0.52	0.57	0.49	0.44	0.43	0.53	0.48	0.42	0.48	0.56	0.4	0.44	0.65	0.43	0.49	0.48	0.48	0.5	0.43
NaN	NaN	NaN	NaN	NaN	NaN	NaN	NaN	NaN	0.52	0.48	0.45	0.53	0.55	0.51	0.55	0.53	0.46	0.59	0.5	0.49	0.52	0.51	0.45	0.38	0.42	0.43	0.53	0.53	0.51	0.49	0.56	0.39	0.54	0.45	0.45	0.51	0.54	0.47	0.4	0.47	0.46	0.46	0.49	0.43	0.45	0.45	0.47	0.6	0.48
0.56	0.54	0.52	0.54	0.41	0.51	0.57	0.47	0.5	0.42	0.5	0.47	0.46	0.5	0.58	0.49	0.51	0.47	0.6	0.58	0.61	0.51	0.57	0.54	0.51	0.46	0.59	0.46	0.51	0.49	0.6	0.37	0.53	0.53	0.44	0.55	NaN	NaN	NaN	NaN	NaN	NaN	NaN	NaN	NaN	0.48	0.56	0.47	0.47	0.53
0.53	0.51	0.5	0.45	0.49	0.5	0.46	0.42	0.46	0.45	0.56	0.42	0.45	0.52	0.52	0.46	0.48	0.47	0.47	0.5	0.41	0.5	0.51	0.54	0.51	0.53	0.52	0.51	0.44	0.53	0.5	0.52	0.44	0.38	0.49	0.44	0.55	0.47	0.51	0.57	0.44	0.53	0.51	0.57	0.45	0.53	0.45	0.49	0.45	0.49
0.45	0.56	0.54	0.53	0.46	0.48	0.53	0.52	0.48	0.48	0.56	0.47	0.53	0.46	0.54	0.45	0.43	0.49	0.5	0.49	0.57	0.54	0.45	0.52	0.47	0.42	0.43	0.44	0.46	0.5	0.54	0.49	0.41	0.44	0.5	0.46	0.45	0.59	0.55	0.5	0.47	0.46	0.55	0.62	0.59	0.53	0.45	0.48	0.53	0.49
NaN	NaN	NaN	NaN	NaN	NaN	NaN	NaN	NaN	0.48	0.46	0.52	0.56	0.45	0.53	0.51	0.47	0.51	0.5	0.52	0.54	0.51	0.54	0.48	0.52	0.42	0.46	0.51	0.46	0.46	0.51	0.55	0.49	0.44	0.53	0.46	0.39	0.46	0.43	0.46	0.44	0.45	0.38	0.44	0.51	0.49	0.42	0.48	0.58	0.52
NaN	NaN	NaN	NaN	NaN	NaN	NaN	NaN	NaN	0.43	0.47	0.56	0.46	0.49	0.52	0.36	0.52	0.5	NaN	NaN	NaN	NaN	NaN	NaN	NaN	NaN	NaN	0.43	0.54	0.5	0.53	0.53	0.55	0.57	0.45	0.46	0.48	0.5	0.51	0.44	0.44	0.47	0.49	0.48	0.48	0.51	0.53	0.57	0.54	0.56
0.45	0.47	0.54	0.59	0.39	0.57	0.49	0.37	0.5	NaN	NaN	NaN	NaN	NaN	NaN	NaN	NaN	NaN	0.49	0.57	0.45	0.48	0.46	0.58	0.55	0.44	0.53	0.49	0.48	0.51	0.57	0.53	0.49	0.51	0.54	0.47	0.54	0.56	0.52	0.46	0.55	0.45	0.56	0.48	0.47	0.43	0.46	0.52	0.45	0.55
NaN	NaN	NaN	NaN	NaN	NaN	NaN	NaN	NaN	0.52	0.51	0.57	0.58	0.51	0.54	0.57	0.49	0.52	0.56	0.5	0.46	0.57	0.55	0.48	0.48	0.52	0.52	0.54	0.53	0.43	0.45	0.47	0.43	0.49	0.54	0.39	0.44	0.45	0.52	0.53	0.52	0.56	0.53	0.43	0.58	0.5	0.51	0.5	0.52	0.55
0.45	0.52	0.6	0.5	0.48	0.49	0.53	0.63	0.46	0.51	0.57	0.43	0.49	0.52	0.54	0.5	0.56	0.56	0.52	0.43	0.48	0.47	0.46	0.49	0.55	0.44	0.48	0.47	0.41	0.54	0.53	0.42	0.36	0.5	0.5	0.47	0.55	0.45	0.47	0.53	0.51	0.51	0.54	0.49	0.54	0.47	0.43	0.52	0.52	0.47
0.52	0.45	0.44	0.55	0.43	0.43	0.5	0.51	0.49	NaN	NaN	NaN	NaN	NaN	NaN	NaN	NaN	NaN	0.49	0.55	0.51	0.53	0.47	0.51	0.49	0.59	0.48	0.49	0.5	0.5	0.54	0.41	0.54	0.45	0.46	0.37	0.51	0.45	0.4	0.5	0.45	0.48	0.51	0.42	0.43	0.51	0.45	0.48	0.47	0.55
NaN	NaN	NaN	NaN	NaN	NaN	NaN	NaN	NaN	0.42	0.53	0.56	0.39	0.59	0.54	0.49	0.5	0.44	0.52	0.6	0.55	0.54	0.55	0.55	0.52	0.44	0.52	0.4	0.49	0.58	0.46	0.42	0.55	0.53	0.52	0.49	0.55	0.48	0.52	0.46	0.51	0.47	0.51	0.55	0.58	0.47	0.44	0.49	0.54	0.47
NaN	NaN	NaN	NaN	NaN	NaN	NaN	NaN	NaN	0.5	0.49	0.36	0.52	0.46	0.48	0.49	0.48	0.48	0.44	0.49	0.52	0.49	0.48	0.36	0.5	0.49	0.48	0.53	0.56	0.51	0.52	0.47	0.47	0.52	0.55	0.56	0.53	0.5	0.48	0.49	0.52	0.39	0.47	0.47	0.47	0.53	0.44	0.57	0.44	0.53
0.49	0.49	0.6	0.47	0.52	0.48	0.52	0.53	0.53	0.44	0.46	0.49	0.51	0.42	0.41	0.51	0.48	0.48	0.51	0.49	0.47	0.46	0.45	0.51	0.41	0.5	0.44	0.42	0.45	0.5	0.52	0.57	0.5	0.52	0.52	0.55	0.51	0.49	0.57	0.53	0.55	0.53	0.57	0.53	0.42	0.52	0.49	0.49	0.57	0.5
NaN	NaN	NaN	NaN	NaN	NaN	NaN	NaN	NaN	0.45	0.57	0.61	0.48	0.47	0.59	0.5	0.55	0.44	0.44	0.51	0.53	0.51	0.58	0.54	0.54	0.49	0.5	0.54	0.57	0.56	0.53	0.51	0.57	0.54	0.54	0.5	0.5	0.54	0.56	0.48	0.5	0.53	0.45	0.51	0.47	0.5	0.38	0.57	0.47	0.53
0.54	0.51	0.41	0.47	0.41	0.43	0.54	0.52	0.52	0.43	0.44	0.58	0.57	0.41	0.41	0.52	0.46	0.44	NaN	NaN	NaN	NaN	NaN	NaN	NaN	NaN	NaN	NaN	NaN	NaN	NaN	NaN	NaN	NaN	NaN	NaN	0.43	0.42	0.52	0.43	0.41	0.5	0.51	0.49	0.46	NaN	NaN	NaN	NaN	NaN
0.51	0.48	0.49	0.42	0.58	0.47	0.47	0.46	0.43	0.54	0.52	0.51	0.48	0.54	0.48	0.49	0.54	0.44	0.55	0.51	0.46	0.49	0.46	0.49	0.57	0.44	0.54	0.43	0.56	0.55	0.62	0.54	0.51	0.54	0.47	0.59	0.55	0.48	0.5	0.48	0.55	0.47	0.49	0.49	0.56	0.43	0.56	0.54	0.5	0.54
0.56	0.49	0.56	0.44	0.5	0.56	0.47	0.54	0.53	NaN	NaN	NaN	NaN	NaN	NaN	NaN	NaN	NaN	0.45	0.53	0.4	0.59	0.52	0.51	0.44	0.49	0.52	0.52	0.56	0.52	0.53	0.43	0.5	0.49	0.54	0.51	0.47	0.45	0.5	0.53	0.46	0.61	0.46	0.5	0.49	0.51	0.49	0.49	0.55	0.57
NaN	NaN	NaN	NaN	NaN	NaN	NaN	NaN	NaN	NaN	NaN	NaN	NaN	NaN	NaN	NaN	NaN	NaN	0.61	0.51	0.56	0.46	0.42	0.56	0.55	0.47	0.52	0.52	0.52	0.49	0.48	0.5	0.48	0.45	0.46	0.46	0.49	0.47	0.49	0.4	0.49	0.46	0.51	0.53	0.46	NaN	NaN	NaN	NaN	NaN
0.53	0.46	0.52	0.48	0.54	0.59	0.47	0.49	0.47	0.43	0.53	0.5	0.53	0.47	0.45	0.53	0.45	0.57	0.5	0.49	0.56	0.63	0.46	0.53	0.51	0.47	0.51	0.48	0.56	0.49	0.42	0.43	0.49	0.51	0.42	0.42	0.54	0.52	0.47	0.46	0.54	0.47	0.48	0.44	0.51	0.56	0.56	0.44	0.48	0.54
0.54	0.49	0.45	0.49	0.4	0.5	0.44	0.51	0.6	0.6	0.46	0.42	0.5	0.49	0.5	0.48	0.47	0.43	0.44	0.37	0.43	0.49	0.45	0.46	0.49	0.51	0.47	NaN	NaN	NaN	NaN	NaN	NaN	NaN	NaN	NaN	0.5	0.55	0.54	0.37	0.41	0.52	0.54	0.59	0.45	NaN	NaN	NaN	NaN	NaN
0.5	0.48	0.43	0.48	0.42	0.42	0.55	0.54	0.45	0.38	0.35	0.4	0.41	0.46	0.45	0.35	0.43	0.4	0.41	0.6	0.5	0.61	0.56	0.52	0.51	0.46	0.53	0.53	0.55	0.54	0.52	0.54	0.49	0.51	0.52	0.56	0.47	0.48	0.33	0.53	0.45	0.44	0.52	0.51	0.37	NaN	NaN	NaN	NaN	NaN
NaN	NaN	NaN	NaN	NaN	NaN	NaN	NaN	NaN	0.46	0.53	0.53	0.49	0.5	0.48	0.56	0.56	0.58	0.53	0.48	0.52	0.52	0.53	0.48	0.51	0.51	0.51	NaN	NaN	NaN	NaN	NaN	NaN	NaN	NaN	NaN	0.58	0.5	0.59	0.49	0.38	0.49	0.47	0.5	0.52	0.49	0.52	0.41	0.49	0.51
0.56	0.42	0.46	0.45	0.45	0.46	0.56	0.51	0.46	0.44	0.56	0.48	0.5	0.52	0.48	0.38	0.52	0.5	0.55	0.57	0.56	0.55	0.65	0.46	0.56	0.53	0.55	0.48	0.48	0.45	0.48	0.45	0.47	0.54	0.54	0.51	0.56	0.48	0.6	0.53	0.52	0.58	0.5	0.55	0.54	0.49	0.52	0.45	0.54	0.5
0.5	0.48	0.53	0.49	0.43	0.52	0.45	0.49	0.49	0.51	0.42	0.53	0.46	0.55	0.51	0.58	0.55	0.58	0.57	0.52	0.49	0.62	0.55	0.5	0.49	0.61	0.52	0.43	0.53	0.54	0.51	0.53	0.52	0.53	0.5	0.53	0.53	0.52	0.54	0.53	0.56	0.51	0.53	0.59	0.49	0.54	0.57	0.49	0.48	0.54
0.57	0.45	0.54	0.54	0.56	0.48	0.53	0.48	0.48	0.45	0.49	0.48	0.55	0.39	0.49	0.47	0.38	0.45	0.57	0.56	0.57	0.52	0.48	0.58	0.54	0.58	0.56	NaN	NaN	NaN	NaN	NaN	NaN	NaN	NaN	NaN	0.49	0.49	0.48	0.51	0.46	0.48	0.53	0.4	0.43	0.45	0.5	0.51	0.49	0.52
0.43	0.52	0.52	0.46	0.46	0.5	0.52	0.47	0.53	NaN	NaN	NaN	NaN	NaN	NaN	NaN	NaN	NaN	0.36	0.45	0.55	0.5	0.41	0.43	0.46	0.49	0.44	0.53	0.5	0.46	0.58	0.43	0.5	0.5	0.45	0.49	0.52	0.54	0.48	0.45	0.44	0.5	0.52	0.56	0.52	0.56	0.55	0.48	0.5	0.62
NaN	NaN	NaN	NaN	NaN	NaN	NaN	NaN	NaN	0.49	0.48	0.59	0.54	0.55	0.55	0.55	0.51	0.6	0.51	0.56	0.54	0.35	0.53	0.46	0.54	0.55	0.51	0.5	0.52	0.56	0.53	0.48	0.52	0.59	0.51	0.48	0.48	0.58	0.51	0.56	0.47	0.47	0.56	0.44	0.55	0.55	0.47	0.51	0.58	0.51
0.54	0.44	0.53	0.55	0.47	0.4	0.52	0.62	0.54	0.48	0.41	0.5	0.49	0.55	0.51	0.48	0.56	0.51	0.54	0.51	0.45	0.48	0.56	0.46	0.54	0.46	0.49	0.51	0.54	0.55	0.49	0.52	0.57	0.43	0.5	0.53	0.51	0.51	0.55	0.52	0.59	0.53	0.42	0.47	0.54	0.43	0.47	0.48	0.45	0.51
0.58	0.44	0.52	0.58	0.5	0.57	0.49	0.53	0.47	0.43	0.41	0.53	0.44	0.54	0.48	0.49	0.38	0.43	0.43	0.56	0.4	0.45	0.47	0.4	0.39	0.49	0.48	0.49	0.54	0.57	0.51	0.52	0.52	0.55	0.49	0.55	NaN	NaN	NaN	NaN	NaN	NaN	NaN	NaN	NaN	0.46	0.51	0.49	0.47	0.45
0.52	0.52	0.43	0.53	0.58	0.55	0.58	0.46	0.47	NaN	NaN	NaN	NaN	NaN	NaN	NaN	NaN	NaN	0.57	0.44	0.41	0.52	0.53	0.53	0.47	0.48	0.48	0.46	0.44	0.49	0.46	0.49	0.44	0.48	0.44	0.53	0.51	0.53	0.5	0.52	0.57	0.51	0.47	0.5	0.58	0.55	0.42	0.44	0.5	0.54
NaN	NaN	NaN	NaN	NaN	NaN	NaN	NaN	NaN	0.45	0.56	0.5	0.52	0.52	0.54	0.48	0.5	0.49	0.49	0.45	0.51	0.45	0.48	0.47	0.56	0.47	0.48	0.48	0.55	0.5	0.56	0.47	0.5	0.51	0.55	0.52	0.51	0.48	0.56	0.54	0.54	0.53	0.64	0.5	0.45	0.5	0.51	0.5	0.5	0.45
NaN	NaN	NaN	NaN	NaN	NaN	NaN	NaN	NaN	0.53	0.52	0.54	0.58	0.54	0.53	0.49	0.47	0.44	0.47	0.43	0.49	0.44	0.51	0.47	0.48	0.44	0.46	0.45	0.55	0.56	0.48	0.51	0.52	0.51	0.52	0.47	0.58	0.44	0.59	0.47	0.51	0.58	0.54	0.45	0.54	0.47	0.5	0.44	0.47	0.58
0.51	0.51	0.45	0.4	0.46	0.52	0.54	0.59	0.49	0.47	0.5	0.42	0.52	0.44	0.51	0.46	0.41	0.48	0.58	0.52	0.4	0.5	0.57	0.32	0.48	0.51	0.53	0.6	0.59	0.53	0.51	0.49	0.51	0.5	0.49	0.53	0.52	0.45	0.5	0.47	0.45	0.47	0.47	0.52	0.51	0.41	0.43	0.55	0.59	0.57
0.52	0.55	0.53	0.5	0.56	0.55	0.51	0.57	0.59	0.48	0.52	0.48	0.48	0.43	0.44	0.55	0.47	0.51	0.56	0.51	0.49	0.52	0.44	0.52	0.52	0.51	0.46	0.43	0.55	0.51	0.49	0.56	0.63	0.58	0.49	0.5	0.54	0.54	0.52	0.49	0.45	0.49	0.52	0.47	0.47	0.51	0.5	0.59	0.54	0.58
NaN	NaN	NaN	NaN	NaN	NaN	NaN	NaN	NaN	0.42	0.49	0.55	0.5	0.49	0.47	0.56	0.51	0.4	NaN	NaN	NaN	NaN	NaN	NaN	NaN	NaN	NaN	0.58	0.46	0.58	0.43	0.47	0.5	0.5	0.48	0.47	0.53	0.44	0.55	0.41	0.46	0.53	0.5	0.44	0.48	0.56	0.58	0.54	0.44	0.5
0.48	0.45	0.48	0.44	0.5	0.48	0.5	0.46	0.41	NaN	NaN	NaN	NaN	NaN	NaN	NaN	NaN	NaN	0.48	0.48	0.46	0.54	0.48	0.5	0.52	0.55	0.48	0.42	0.37	0.53	0.45	0.51	0.49	0.48	0.59	0.51	NaN	NaN	NaN	NaN	NaN	NaN	NaN	NaN	NaN	0.54	0.5	0.39	0.46	0.51
0.47	0.49	0.51	0.48	0.43	0.54	0.53	0.48	0.49	0.46	0.5	0.44	0.45	0.46	0.41	0.42	0.41	0.41	0.47	0.42	0.44	0.44	0.47	0.45	0.48	0.49	0.48	0.54	0.52	0.47	0.51	0.55	0.58	0.59	0.55	0.58	0.6	0.5	0.53	0.53	0.57	0.48	0.53	0.55	0.51	0.52	0.46	0.52	0.53	0.5
NaN	NaN	NaN	NaN	NaN	NaN	NaN	NaN	NaN	0.51	0.4	0.51	0.47	0.57	0.48	0.48	0.52	0.49	0.45	0.44	0.51	0.63	0.53	0.46	0.47	0.46	0.5	0.43	0.49	0.52	0.56	0.53	0.44	0.53	0.56	0.5	0.52	0.53	0.5	0.45	0.54	0.44	0.55	0.42	0.44	0.55	0.6	0.61	0.58	0.5
0.48	0.56	0.48	0.45	0.48	0.51	0.52	0.49	0.47	0.44	0.44	0.49	0.45	0.47	0.46	0.48	0.47	0.49	0.55	0.58	0.47	0.52	0.59	0.44	0.5	0.54	0.55	0.49	0.65	0.53	0.53	0.46	0.49	0.49	0.5	0.53	0.56	0.46	0.48	0.57	0.56	0.52	0.61	0.54	0.54	0.61	0.6	0.42	0.53	0.56
NaN	NaN	NaN	NaN	NaN	NaN	NaN	NaN	NaN	0.52	0.64	0.58	0.64	0.54	0.51	0.55	0.51	0.56	0.51	0.42	0.47	0.47	0.54	0.48	0.51	0.49	0.54	0.59	0.51	0.51	0.52	0.55	0.54	0.51	0.52	0.55	0.52	0.46	0.48	0.45	0.44	0.51	0.44	0.51	0.5	0.53	0.42	0.46	0.47	0.56
0.51	0.49	0.54	0.5	0.53	0.47	0.49	0.46	0.53	NaN	NaN	NaN	NaN	NaN	NaN	NaN	NaN	NaN	0.56	0.49	0.48	0.48	0.58	0.42	0.53	0.55	0.51	0.47	0.49	0.56	0.55	0.61	0.51	0.51	0.56	0.51	0.47	0.47	0.48	0.56	0.44	0.58	0.5	0.44	0.54	0.53	0.54	0.44	0.55	0.58
0.53	0.52	0.52	0.52	0.47	0.41	0.44	0.42	0.48	0.52	0.52	0.46	0.55	0.56	0.49	0.53	0.55	0.52	0.47	0.43	0.41	0.44	0.46	0.46	0.49	0.52	0.46	0.44	0.54	0.45	0.44	0.54	0.53	0.47	0.47	0.48	NaN	NaN	NaN	NaN	NaN	NaN	NaN	NaN	NaN	0.54	0.48	0.5	0.6	0.5
NaN	NaN	NaN	NaN	NaN	NaN	NaN	NaN	NaN	0.48	0.41	0.43	0.58	0.4	0.52	0.56	0.57	0.47	0.44	0.5	0.47	0.5	0.41	0.51	0.44	0.47	0.46	0.53	0.57	0.51	0.41	0.45	0.44	0.51	0.49	0.56	0.46	0.57	0.51	0.56	0.59	0.51	0.6	0.53	0.54	0.43	0.46	0.6	0.52	0.58
0.57	0.58	0.54	0.59	0.47	0.57	0.58	0.55	0.55	0.6	0.64	0.46	0.51	0.48	0.5	0.48	0.53	0.48	0.48	0.57	0.46	0.54	0.5	0.51	0.66	0.51	0.49	0.48	0.53	0.51	0.47	0.51	0.53	0.49	0.46	0.52	0.54	0.54	0.47	0.56	0.5	0.53	0.61	0.58	0.55	0.55	0.58	0.57	0.56	0.48
0.42	0.39	0.52	0.41	0.5	0.49	0.5	0.55	0.48	0.5	0.44	0.43	0.52	0.57	0.5	0.54	0.63	0.49	0.54	0.45	0.48	0.52	0.44	0.45	0.51	0.47	0.47	0.49	0.54	0.56	0.49	0.43	0.43	0.45	0.49	0.56	0.59	0.53	0.55	0.52	0.51	0.49	0.62	0.49	0.48	NaN	NaN	NaN	NaN	NaN
0.46	0.45	0.41	0.51	0.48	0.5	0.44	0.43	0.48	0.53	0.69	0.53	0.55	0.46	0.54	0.5	0.49	0.56	0.52	0.54	0.54	0.47	0.5	0.52	0.5	0.41	0.47	0.46	0.5	0.48	0.58	0.5	0.44	0.47	0.49	0.5	0.46	0.56	0.46	0.54	0.51	0.48	0.58	0.52	0.49	0.49	0.53	0.46	0.56	0.53
0.46	0.5	0.51	0.46	0.4	0.46	0.46	0.46	0.46	0.49	0.5	0.61	0.45	0.43	0.48	0.58	0.5	0.46	0.52	0.46	0.5	0.51	0.51	0.47	0.58	0.54	0.52	0.47	0.49	0.45	0.5	0.49	0.44	0.53	0.41	0.47	0.44	0.46	0.46	0.53	0.46	0.57	0.5	0.55	0.5	0.56	0.51	0.42	0.57	0.49
0.44	0.51	0.48	0.5	0.54	0.51	0.46	0.54	0.53	0.56	0.47	0.53	0.51	0.47	0.53	0.47	0.54	0.48	NaN	NaN	NaN	NaN	NaN	NaN	NaN	NaN	NaN	0.53	0.5	0.51	0.56	0.43	0.48	0.45	0.53	0.5	0.6	0.52	0.59	0.45	0.47	0.48	0.52	0.6	0.47	0.54	0.5	0.49	0.47	0.58
NaN	NaN	NaN	NaN	NaN	NaN	NaN	NaN	NaN	0.44	0.52	0.38	0.49	0.49	0.46	0.59	0.5	0.45	0.5	0.44	0.48	0.59	0.48	0.48	0.54	0.4	0.52	0.54	0.49	0.5	0.57	0.62	0.61	0.66	0.6	0.59	0.61	0.53	0.55	0.49	0.56	0.45	0.58	0.54	0.49	0.41	0.51	0.48	0.54	0.52
0.55	0.43	0.47	0.47	0.49	0.43	0.51	0.51	0.48	0.47	0.5	0.53	0.52	0.61	0.53	0.48	0.44	0.5	0.5	0.48	0.51	0.54	0.58	0.45	0.53	0.59	0.51	0.51	0.52	0.49	0.45	0.54	0.45	0.5	0.53	0.43	0.44	0.59	0.55	0.4	0.59	0.52	0.53	0.44	0.53	0.48	0.56	0.54	0.46	0.49
0.48	0.5	0.56	0.51	0.41	0.54	0.58	0.48	0.51	0.58	0.5	0.58	0.49	0.5	0.55	0.59	0.55	0.53	0.44	0.46	0.53	0.57	0.54	0.41	0.47	0.54	0.52	0.53	0.55	0.55	0.45	0.61	0.49	0.54	0.59	0.52	0.51	0.43	0.46	0.48	0.51	0.46	0.54	0.47	0.5	0.44	0.45	0.46	0.55	0.43
0.46	0.53	0.53	0.52	0.48	0.47	0.52	0.47	0.49	0.38	0.41	0.51	0.41	0.47	0.4	0.48	0.28	0.41	0.48	0.51	0.44	0.39	0.52	0.5	0.42	0.54	0.5	0.55	0.54	0.51	0.54	0.63	0.54	0.52	0.56	0.61	0.55	0.52	0.53	0.51	0.67	0.56	0.53	0.5	0.5	0.43	0.47	0.43	0.48	0.42
NaN	NaN	NaN	NaN	NaN	NaN	NaN	NaN	NaN	0.55	0.53	0.51	0.53	0.55	0.45	0.51	0.55	0.57	0.48	0.58	0.48	0.46	0.47	0.52	0.57	0.54	0.49	0.61	0.51	0.46	0.41	0.5	0.55	0.56	0.52	0.5	0.58	0.53	0.55	0.49	0.41	0.45	0.45	0.51	0.53	NaN	NaN	NaN	NaN	NaN
NaN	NaN	NaN	NaN	NaN	NaN	NaN	NaN	NaN	0.47	0.49	0.41	0.5	0.51	0.51	0.42	0.5	0.44	0.35	0.54	0.5	0.53	0.45	0.48	0.44	0.59	0.53	0.48	0.55	0.55	0.54	0.47	0.46	0.52	0.49	0.59	0.43	0.45	0.44	0.43	0.39	0.44	0.53	0.52	0.45	NaN	NaN	NaN	NaN	NaN
NaN	NaN	NaN	NaN	NaN	NaN	NaN	NaN	NaN	0.5	0.48	0.37	0.42	0.42	0.55	0.56	0.44	0.53	0.51	0.48	0.49	0.46	0.57	0.46	0.51	0.59	0.57	0.47	0.5	0.42	0.51	0.55	0.45	0.54	0.4	0.5	0.52	0.51	0.49	0.53	0.55	0.45	0.54	0.59	0.47	0.59	0.53	0.45	0.5	0.41
0.54	0.51	0.55	0.46	0.45	0.5	0.51	0.52	0.48	0.52	0.5	0.42	0.49	0.51	0.45	0.51	0.5	0.5	0.49	0.47	0.48	0.49	0.55	0.55	0.56	0.43	0.53	0.53	0.42	0.45	0.41	0.47	0.46	0.4	0.38	0.49	0.47	0.56	0.51	0.53	0.51	0.49	0.45	0.49	0.52	0.51	0.56	0.52	0.55	0.53
0.47	0.48	0.47	0.56	0.52	0.54	0.57	0.47	0.38	0.47	0.4	0.55	0.56	0.53	0.51	0.59	0.53	0.56	0.44	0.48	0.52	0.46	0.56	0.44	0.46	0.54	0.43	0.5	0.59	0.49	0.51	0.48	0.58	0.52	0.44	0.47	NaN	NaN	NaN	NaN	NaN	NaN	NaN	NaN	NaN	0.6	0.48	0.44	0.58	0.51
0.55	0.49	0.48	0.52	0.43	0.43	0.45	0.48	0.5	0.5	0.52	0.48	0.49	0.42	0.51	0.31	0.42	0.5	0.47	0.45	0.57	0.43	0.52	0.51	0.52	0.63	0.56	0.53	0.42	0.41	0.43	0.48	0.46	0.58	0.44	0.44	0.39	0.53	0.45	0.44	0.56	0.6	0.5	0.45	0.55	0.52	0.56	0.49	0.41	0.54
0.54	0.52	0.59	0.56	0.46	0.47	0.47	0.41	0.57	0.42	0.54	0.51	0.49	0.49	0.59	0.54	0.53	0.54	0.48	0.47	0.5	0.54	0.5	0.46	0.5	0.51	0.54	0.58	0.51	0.49	0.52	0.49	0.47	0.48	0.49	0.48	0.45	0.49	0.49	0.42	0.56	0.52	0.57	0.46	0.46	0.47	0.53	0.53	0.45	0.47
NaN	NaN	NaN	NaN	NaN	NaN	NaN	NaN	NaN	NaN	NaN	NaN	NaN	NaN	NaN	NaN	NaN	NaN	0.52	0.37	0.4	0.53	0.44	0.5	0.6	0.6	0.5	0.54	0.5	0.5	0.51	0.48	0.49	0.5	0.48	0.59	0.37	0.47	0.44	0.47	0.44	0.51	0.48	0.44	0.45	0.53	0.4	0.49	0.52	0.55
0.59	0.52	0.52	0.49	0.49	0.52	0.48	0.58	0.57	0.46	0.44	0.57	0.53	0.51	0.53	0.48	0.55	0.45	NaN	NaN	NaN	NaN	NaN	NaN	NaN	NaN	NaN	0.49	0.47	0.47	0.39	0.62	0.49	0.43	0.45	0.46	0.58	0.45	0.55	0.61	0.47	0.48	0.48	0.41	0.56	0.49	0.51	0.43	0.41	0.56
0.58	0.55	0.48	0.44	0.54	0.49	0.58	0.52	0.6	0.5	0.46	0.6	0.52	0.49	0.48	0.54	0.58	0.52	0.48	0.49	0.42	0.51	0.47	0.42	0.41	0.47	0.44	0.51	0.54	0.51	0.54	0.55	0.45	0.44	0.52	0.51	0.53	0.38	0.43	0.45	0.5	0.52	0.47	0.43	0.49	0.56	0.52	0.41	0.46	0.52
0.42	0.41	0.45	0.45	0.56	0.4	0.51	0.51	0.46	0.54	0.54	0.48	0.45	0.52	0.48	0.52	0.52	0.49	NaN	NaN	NaN	NaN	NaN	NaN	NaN	NaN	NaN	0.54	0.44	0.51	0.52	0.46	0.52	0.49	0.39	0.48	NaN	NaN	NaN	NaN	NaN	NaN	NaN	NaN	NaN	NaN	NaN	NaN	NaN	NaN
NaN	NaN	NaN	NaN	NaN	NaN	NaN	NaN	NaN	0.58	0.52	0.59	0.47	0.44	0.54	0.52	0.46	0.59	0.56	0.57	0.55	0.49	0.55	0.54	0.53	0.51	0.51	0.41	0.48	0.47	0.45	0.47	0.42	0.47	0.52	0.36	0.46	0.57	0.54	0.49	0.57	0.49	0.55	0.59	0.54	0.53	0.51	0.5	0.45	0.49
0.45	0.43	0.5	0.51	0.37	0.37	0.51	0.54	0.45	0.49	0.51	0.46	0.57	0.53	0.51	0.54	0.49	0.48	0.52	0.52	0.56	0.51	0.61	0.55	0.55	0.51	0.6	0.48	0.56	0.53	0.52	0.49	0.5	0.51	0.56	0.5	NaN	NaN	NaN	NaN	NaN	NaN	NaN	NaN	NaN	0.56	0.51	0.51	0.47	0.55
NaN	NaN	NaN	NaN	NaN	NaN	NaN	NaN	NaN	0.47	0.46	0.55	0.5	0.6	0.46	0.48	0.56	0.49	NaN	NaN	NaN	NaN	NaN	NaN	NaN	NaN	NaN	NaN	NaN	NaN	NaN	NaN	NaN	NaN	NaN	NaN	0.49	0.47	0.56	0.54	0.51	0.57	0.53	0.45	0.54	0.51	0.56	0.48	0.47	0.47
NaN	NaN	NaN	NaN	NaN	NaN	NaN	NaN	NaN	0.48	0.52	0.45	0.44	0.54	0.65	0.45	0.46	0.5	0.55	0.58	0.52	0.53	0.57	0.57	0.59	0.55	0.55	0.43	0.43	0.47	0.5	0.62	0.48	0.48	0.44	0.43	0.57	0.54	0.47	0.5	0.45	0.51	0.49	0.44	0.5	0.5	0.52	0.46	0.43	0.54
NaN	NaN	NaN	NaN	NaN	NaN	NaN	NaN	NaN	NaN	NaN	NaN	NaN	NaN	NaN	NaN	NaN	NaN	0.54	0.47	0.61	0.51	0.62	0.52	0.49	0.51	0.57	0.54	0.52	0.37	0.46	0.49	0.47	0.42	0.51	0.49	0.47	0.42	0.4	0.52	0.51	0.55	0.49	0.48	0.52	NaN	NaN	NaN	NaN	NaN
NaN	NaN	NaN	NaN	NaN	NaN	NaN	NaN	NaN	0.5	0.46	0.49	0.57	0.47	0.41	0.47	0.52	0.46	0.48	0.45	0.46	0.62	0.56	0.51	0.49	0.49	0.47	0.5	0.45	0.57	0.47	0.53	0.35	0.51	0.53	0.48	0.5	0.53	0.46	0.47	0.49	0.53	0.46	0.43	0.51	0.52	0.51	0.55	0.46	0.59
0.49	0.55	0.57	0.45	0.62	0.5	0.49	0.5	0.49	0.43	0.52	0.54	0.52	0.59	0.57	0.62	0.51	0.49	0.5	0.49	0.53	0.44	0.56	0.57	0.53	0.42	0.56	0.44	0.51	0.51	0.54	0.61	0.51	0.56	0.54	0.52	0.5	0.59	0.53	0.5	0.58	0.38	0.48	0.57	0.55	0.4	0.6	0.47	0.43	0.43
0.5	0.43	0.5	0.5	0.51	0.52	0.5	0.5	0.46	NaN	NaN	NaN	NaN	NaN	NaN	NaN	NaN	NaN	0.52	0.44	0.55	0.58	0.58	0.37	0.55	0.54	0.38	0.48	0.48	0.47	0.48	0.52	0.46	0.53	0.49	0.47	0.52	0.54	0.46	0.53	0.48	0.53	0.57	0.42	0.5	0.53	0.5	0.45	0.5	0.47
0.51	0.48	0.52	0.5	0.54	0.55	0.48	0.53	0.53	0.56	0.52	0.49	0.54	0.48	0.47	0.54	0.54	0.43	0.54	0.51	0.52	0.48	0.62	0.5	0.52	0.58	0.52	0.43	0.54	0.49	0.46	0.47	0.51	0.47	0.48	0.48	0.51	0.64	0.59	0.48	0.51	0.48	0.62	0.51	0.47	0.42	0.52	0.42	0.58	0.45
0.52	0.58	0.43	0.5	0.55	0.47	0.53	0.43	0.42	0.5	0.44	0.47	0.53	0.47	0.45	0.47	0.5	0.48	NaN	NaN	NaN	NaN	NaN	NaN	NaN	NaN	NaN	NaN	NaN	NaN	NaN	NaN	NaN	NaN	NaN	NaN	0.45	0.57	0.6	0.51	0.5	0.59	0.43	0.44	0.49	0.56	0.51	0.53	0.54	0.54
0.43	0.47	0.5	0.37	0.55	0.4	0.47	0.48	0.43	0.54	0.52	0.47	0.53	0.48	0.42	0.51	0.48	0.51	0.5	0.39	0.58	0.57	0.52	0.39	0.41	0.48	0.47	0.5	0.54	0.56	0.49	0.45	0.55	0.52	0.41	0.53	0.46	0.48	0.48	0.57	0.45	0.43	0.56	0.46	0.52	0.51	0.52	0.52	0.48	0.47
0.57	0.49	0.54	0.56	0.47	0.46	0.52	0.46	0.56	0.48	0.46	0.42	0.54	0.54	0.49	0.52	0.4	0.51	0.45	0.53	0.48	0.47	0.49	0.55	0.53	0.48	0.49	NaN	NaN	NaN	NaN	NaN	NaN	NaN	NaN	NaN	0.52	0.47	0.51	0.55	0.42	0.48	0.52	0.52	0.46	0.53	0.47	0.47	0.49	0.46
[truncated: 94 more columns]

## Sheet: Phenotypic scores
BNT	WRAT	VL	VL delay	FW	Symbol	Coding	LN	Cancellation	Trails	VF1	VF2	CW	20Q	Vocab	MR
0.315789	113	13	13	6	15	12	16	14	11	11	14	12	7	59	71
-0.210526	116	9	8	10	12	11	10	9	9	11	14	12	15	80	52
-0.210526	113	12	10	12	13	14	10	8	12	9	12	10	11	59	64
0.315789	131	11	11	8	7	11	14	7	13	18	16	11	13	75	69
-1.52632	115	11	8	6	12	13	9	6	12	12	12	13	15	65	54
-1	92	11	11	6	17	13	10	10	10	11	19	11	11	59	48
1.10526	123	10	7	8	18	17	14	17	14	15	19	15	13	80	65
-0.736842	116	12	14	9	14	14	12	10	12	15	18	10	14	80	57
0.578947	115	15	16	18	19	16	10	9	12	17	15	15	14	80	75
0.578947	107	11	12	10	15	10	14	8	11	12	12	12	13	53	57
0.315789	107	9	10	8	9	11	11	8	12	10	8	13	10	52	57
0.578947	107	13	11	10	14	7	10	8	11	11	13	10	12	63	62
-2.05263	109	11	11	10	16	15	11	10	12	13	14	13	14	80	52
NaN	76	8	4	5	12	5	10	10	11	8	11	8	7	44	52
0.0526316	115	10	8	13	12	13	12	6	13	13	16	13	8	68	66
-0.736842	110	11	11	13	17	15	10	11	11	13	15	12	16	68	69
-0.473684	110	11	9	10	12	11	18	8	12	11	11	11	10	71	69
1.10526	123	12	13	10	13	12	10	8	13	14	15	15	15	72	61
-2.05263	104	13	13	8	14	11	14	12	12	15	17	11	11	65	57
-0.473684	116	8	6	9	10	8	8	7	10	12	13	13	13	63	54
0.0526316	110	11	11	11	19	17	9	7	12	15	13	14	12	62	58
-0.736842	113	17	15	11	14	12	18	9	6	16	17	9	11	61	69
0.578947	116	12	13	14	15	11	12	8	12	13	16	10	15	80	69
-2.31579	110	12	10	9	14	13	14	9	11	14	14	12	9	63	60
-0.210526	100	13	9	9	12	15	12	12	11	18	19	15	10	53	58
0.842105	113	13	13	14	19	16	19	10	14	17	19	14	11	68	57
-1.52632	112	12	11	9	15	14	11	11	10	12	9	6	9	65	48
NaN	82	5	NaN	7	7	7	7	5	9	11	11	10	13	49	49
NaN	106	7	5	19	11	12	10	9	12	12	7	14	10	54	52
-0.736842	103	6	5	9	8	12	5	8	8	12	16	12	8	57	48
0.0526316	105	15	16	14	10	9	8	10	12	16	19	11	13	61	50
0.0526316	115	8	8	10	15	15	10	10	10	10	10	14	15	68	54
-0.736842	116	8	5	7	12	8	10	4	8	17	10	9	10	44	44
-2.57895	99	3	3	6	7	7	8	7	7	16	5	8	11	45	44
0.315789	113	9	10	7	12	12	8	10	13	18	17	12	14	57	57
-1	99	7	7	7	9	9	9	8	8	8	19	8	11	61	50
-2.05263	118	13	13	13	12	18	10	9	12	7	10	15	13	52	54
1.45652	119	14	14	8	17	14	14	10	14	18	19	14	13	80	65
-0.473684	105	17	16	9	17	13	11	13	11	15	17	13	11	63	66
0.0526316	116	10	13	16	10	12	14	6	13	16	19	12	11	80	60
1.2	115	8	8	9	6	7	9	10	14	9	18	11	12	70	62
0.578947	108	14	15	11	16	18	9	14	14	17	18	15	14	68	69
NaN	118	10	11	10	9	9	19	16	13	NaN	NaN	NaN	NaN	72	61
NaN	103	9	11	10	18	NaN	8	6	10	NaN	NaN	NaN	NaN	63	48
-1.26316	78	5	7	8	7	7	9	10	6	7	8	7	6	40	35
0.842105	105	7	7	8	13	10	10	11	12	12	8	12	14	56	62
0.578947	102	16	14	13	17	12	10	10	14	17	12	13	16	58	61
-0.473684	119	13	12	11	11	12	10	12	10	13	13	15	13	75	52
-1.26316	96	7	4	6	4	8	5	6	10	9	10	13	12	50	39
-1.52632	88	5	6	5	5	8	6	7	3	14	16	2	11	42	30
-1	115	6	4	8	6	4	8	10	9	18	12	12	12	63	53
NaN	104	9	9	7	12	15	9	11	11	6	11	13	11	56	50
-2.57895	119	7	7	8	6	6	8	9	8	9	8	12	7	44	47
0.578947	104	11	11	12	11	12	11	10	12	16	18	11	12	66	70
-0.210526	92	4	7	6	7	5	9	7	11	6	2	6	12	48	71
-2.84211	107	6	5	10	11	9	8	11	10	10	5	10	14	52	36
-1.55	94	4	5	9	11	7	9	5	11	16	13	11	11	53	47
-1.78947	94	9	8	9	8	5	9	11	11	11	13	10	9	44	52
NaN	90	7	7	5	11	9	9	5	9	8	10	10	5	34	46
NaN	119	10	12	6	18	15	14	7	13	19	19	13	11	65	60
-0.473684	101	6	7	7	8	7	6	8	8	11	11	9	13	46	48
-0.210526	116	6	6	9	8	8	10	9	11	9	14	13	11	56	52
0.842105	131	7	8	7	4	5	14	7	7	9	10	8	13	57	69
-1	97	6	7	12	12	8	9	7	12	9	8	11	9	49	61
0.0526316	119	11	9	13	14	15	19	11	13	17	NaN	14	15	71	69
0.315789	113	9	11	12	19	16	10	15	11	13	10	13	15	80	60
0.578947	106	14	13	13	12	16	11	9	12	18	18	15	15	75	69
-0.210526	115	5	5	5	6	5	8	7	NaN	9	10	6	9	57	52
-1.52632	109	10	10	11	10	12	16	4	9	9	9	12	11	59	61
-0.473684	118	16	13	9	13	14	10	11	12	11	15	12	6	65	48
-1.78947	97	4	5	3	12	9	11	9	9	7	3	10	13	52	50
0.315789	96	5	5	8	10	8	10	5	10	16	9	11	10	54	48
-1	112	9	6	6	13	12	9	13	11	15	19	11	11	53	54
-0.736842	108	11	10	8	10	9	11	8	11	12	12	11	7	57	50
-1	90	6	6	4	10	8	10	7	9	6	9	10	14	41	51
0.315789	113	11	10	16	8	11	12	8	13	16	10	14	13	75	57
0.578947	126	5	5	5	6	6	9	9	8	11	11	7	11	39	40
-2.05263	95	7	9	3	14	14	9	8	10	13	6	10	7	63	52
1.10526	123	7	NaN	8	4	5	14	9	12	11	9	11	13	59	54
-0.736842	97	4	4	11	14	8	10	11	11	13	10	13	13	50	54
-0.210526	91	13	14	8	14	15	11	8	11	10	17	12	14	59	54
-2.05263	88	4	5	6	5	4	6	5	9	6	7	9	10	46	61
-0.6	95	8	7	10	9	8	9	13	12	9	9	10	15	47	62
0.578947	101	12	11	12	15	11	9	11	12	16	14	14	15	59	57
NaN	71	11	11	12	17	19	10	10	14	11	8	12	15	52	57
NaN	88	7	7	9	7	7	6	11	10	9	13	8	11	43	44
-2.57895	75	3	5	8	12	8	10	9	9	6	8	11	11	32	41
-0.55	90	8	7	8	9	9	7	12	2	13	8	10	9	50	33
0.315789	106	10	9	6	11	10	11	11	12	15	18	9	10	61	54
-0.736842	104	9	11	10	7	6	10	13	8	17	14	12	8	63	50
-1	87	9	6	6	11	9	6	11	NaN	10	12	6	14	46	49
NaN	81	7	8	4	11	7	8	9	10	9	10	9	11	27	41
-2.05263	93	6	7	4	12	9	7	11	10	10	10	13	9	42	42
NaN	85	5	7	7	7	9	7	9	10	7	5	10	12	41	32
-1.52632	96	7	5	9	9	7	8	7	6	12	7	NaN	2	45	54
-2.6	110	6	2	NaN	5	8	5	5	NaN	9	10	2	11	48	30
NaN	94	7	7	8	7	11	8	6	7	11	10	2	5	45	41
0.842105	110	9	7	8	7	10	8	5	7	14	13	3	13	64	41
0.733333	106	12	13	9	10	13	9	10	12	19	19	11	10	51	48
-0.736842	107	5	6	11	19	18	11	9	12	13	10	10	15	59	61
-1.52632	107	11	11	12	12	16	10	13	12	15	18	14	14	61	61
-1.93333	106	10	7	7	15	15	9	10	12	12	12	14	7	53	36
NaN	66	2	5	5	7	5	7	6	3	3	5	NaN	11	24	36
-1.52632	84	8	9	8	11	15	10	7	12	11	17	9	10	52	46
0.804348	106	7	8	6	7	11	7	8	8	7	8	NaN	9	57	43
1.10526	128	7	9	9	11	11	14	8	10	17	15	12	11	80	59
NaN	77	5	5	7	10	8	8	6	9	10	16	4	11	37	50
NaN	116	7	7	6	10	9	10	12	12	11	8	12	10	48	46
NaN	106	4	5	9	15	15	7	10	9	14	15	13	10	49	48
-1.52632	116	8	8	9	11	12	9	12	9	11	13	12	8	68	52
-2.57895	112	4	9	10	6	11	8	11	8	13	13	6	11	45	48
-1.78947	87	6	4	7	12	7	9	9	6	11	12	8	6	41	47
-1.26667	105	11	8	6	12	9	11	11	12	14	8	8	11	70	66
0.0666667	104	9	9	12	14	13	10	10	13	11	11	9	12	56	62
-1.26667	93	10	9	9	8	14	10	7	9	12	14	12	14	53	56
-2.84211	131	7	4	12	13	14	10	9	12	14	16	12	9	69	51
-0.473684	118	10	9	10	10	11	16	6	11	17	13	8	12	61	55
0.0526316	110	14	15	19	12	8	18	11	14	14	19	14	11	47	57
1.10526	113	14	11	10	13	13	14	14	7	10	10	12	13	61	73
NaN	94	NaN	NaN	5	9	8	6	7	7	5	14	11	5	49	41
NaN	85	7	9	6	5	9	8	14	8	14	9	10	13	41	38
-0.210526	100	11	11	7	10	7	14	9	11	12	12	11	11	49	51
NaN	72	7	6	12	4	9	10	7	9	6	6	6	12	47	59
-2.84211	87	3	4	3	5	5	4	3	NaN	6	3	NaN	14	61	46
-1	103	5	9	8	12	10	8	8	9	11	13	NaN	13	61	52
-2.84211	81	2	5	5	11	9	7	12	10	8	11	12	4	47	31
-1	121	10	10	15	11	13	10	10	12	17	15	11	10	59	51
0.733333	130	15	14	7	19	13	10	12	14	19	19	14	8	67	52
-1	126	13	10	14	19	8	11	13	12	19	18	13	10	65	61
