# Supplementary material for: Brain–phenotype models fail for individuals who defy sample stereotypes
Source: Nature. 2022 Aug 24;609(7925):109–18. doi: 10.1038/s41586-022-05118-w (PMC9433326; doi:10.1038/s41586-022-05118-w)
Supplement: Supplementary file 7 — Source Data Fig. 4 [file 41586_2022_5118_MOESM7_ESM.xlsx]

## Sheet: Sheet1
MF, low	MF, high	Mean score, correct	Mean score, misclassified	sex	age	race	GSI	education	PSS	PSQI	panasPos	panasNeg	Rx	Dx	PC1	PC2	PC3	Motion
0.388889	0.358803	0.557475	0.541931	0	39	0	0.5	20	26	11	33	24	NaN	NaN	2.40154	0.812409	0.364851	0.0410524
0.520833	0.367639	0.358571	0.270589	1	26	0	0.12	20	11	1	38	12	0	NaN	0.950986	-0.846047	-0.387823	0.0353691
0.737222	0.154444	0.551893	-0.673385	1	29	0	1.08	24	32	4	26	22	0	NaN	1.36466	-0.471843	-0.798732	0.0429311
0.327407	0.378148	0.598565	0.744157	1	27	1	0.26	20	16	6	33	12	0	NaN	2.65678	-2.31181	1.20104	0.0552331
0.464667	0.547576	0.196731	0.052871	0	24	0	0.94	16	21	5	31	22	1	NaN	0.532588	-0.335141	-1.02599	0.08664
0.16037	0.695556	-0.743248	0.527525	0	28	0	0.12	20	22	4	37	15	0	NaN	0.682177	1.82583	0.286945	0.135557
0.556111	0.395983	1.16464	1.4981	1	32	1	0.14	23	22	5	30	13	0	NaN	4.31971	1.15058	-0.807965	0.0703366
0.440556	0.324815	0.845162	0.664253	0	25	0	0.18	17	22	10	41	13	0	NaN	3.00675	0.0875651	0.500709	0.0669422
0.744444	0.52873	1.34087	1.46317	0	22	0	0.68	16	20	4	35	20	0	NaN	5.58436	-0.381608	-0.819013	0.0812511
0.362222	0.284274	0.345452	0.632919	0	20	1	1.16	15	40	13	30	30	1	1	1.48681	-0.780472	-0.328547	0.0940353
0.388667	0.498704	-0.238312	0.262406	0	22	1	0.34	14	19	1	24	11	1	1	-0.0317175	-0.671269	-0.665886	0.083729
0.432778	0.380202	0.438181	-0.00168317	0	39	1	1.1	16	30	8	25	18	1	1	1.19545	-1.14271	0.0991506	0.104459
0.701111	0.676481	0.800682	0.57164	0	24	0	0.62	19	33	7	31	32	0	0	2.16146	1.10647	-0.994181	0.0468084
0.229877	0.52037	-1.06509	0.223969	0	27	0	0.18	12	14	NaN	45	22	0	1	NaN	NaN	NaN	0.143164
0.734815	0.170909	0.766592	-0.448989	1	24	0	0.48	19	19	5	28	23	0	0	1.95981	-0.764484	0.197466	0.061071
0.315556	0.257302	0.791405	NaN	0	25	0	0.04	19	8	3	33	10	0	0	2.88263	0.0662906	-1.41239	0.0393623
0.585926	0.206566	0.541031	0.118824	0	27	1	0.4	20	20	7	37	16	0	0	1.68789	-1.24327	-0.414573	0.057394
0.377778	0.160171	0.88612	NaN	0	30	1	0.16	21	10	6	44	11	1	NaN	3.21769	-1.18479	-0.362255	0.0734859
0.211111	0.399573	0.402433	0.764698	0	29	1	0.5	14	35	8	26	24	1	1	1.99275	1.3304	0.702247	0.0609056
0.680635	0.352063	0.322715	-0.398985	1	26	1	1.18	14	34	7	21	26	NaN	1	-0.363948	-1.05271	-0.15478	0.056843
0.582222	0.215641	0.70769	-0.274746	0	32	0	0.5	20	23	5	34	15	NaN	1	2.49894	0.60102	-0.963797	0.0318661
0.718333	0.113056	1.00228	-0.877049	0	27	1	0.36	20	24	3	33	23	0	0	2.90693	-0.474494	1.90644	0.0571659
0.575556	0.30127	0.994598	0.498666	1	27	1	0.12	20	14	5	27	16	0	1	3.43594	-1.74533	-0.257944	0.0654867
0.428056	0.21596	0.262223	0.351335	0	28	0	0.24	20	35	4	25	34	0	0	1.33556	0.980806	0.221205	0.0671448
0.158889	0.719596	0.680477	0.731533	1	32	0	0.94	16	33	4	26	43	0	0	2.18377	1.48757	0.953234	0.0846043
NaN	0.254963	1.25165	1.56023	0	27	1	0.14	20	28	10	28	17	0	0	4.90955	0.471116	0.417784	0.0515231
0.409556	0.415432	0.0355399	0.184726	0	24	0	0.1	NaN	21	7	42	21	NaN	0	0.380614	1.1663	0.24977	0.0471702
0.235139	0.764074	-1.02619	-0.551638	0	34	0	0	14	10	3	46	10	NaN	0	NaN	NaN	NaN	0.089795
0.678889	0.317778	0.618933	-0.49408	1	28	1	0.84	17	20	4	32	11	NaN	1	NaN	NaN	NaN	0.065884
0.490247	0.371111	-0.411316	-0.435175	0	22	0	1.1	16	18	3	35	12	0	1	-1.60597	0.612602	0.841571	0.0625342
0.999444	0.0687778	0.987731	-0.597014	0	23	1	0.3	16	16	4	31	18	NaN	0	2.47284	0.0263353	1.62785	0.0523566
0.955556	0.0996825	0.908293	-0.259381	0	21	0	0.06	15	12	4	35	14	0	0	1.16113	-0.099282	-1.84008	0.0465646
0.336556	0.606296	-0.617292	-0.215352	1	29	1	1.98	18	50	16	14	45	1	1	-1.86084	-0.804101	1.26646	0.125636
0.26265	0.661111	-1.23747	-0.416201	0	23	0	3	15	36	16	35	45	1	1	-4.16076	-0.300731	0.262164	0.106066
0.681481	0.33	0.610062	0.0882064	0	28	1	0.66	16	31	4	43	11	0	0	1.57014	-0.0830121	0.427634	0.0903324
0.313838	0.671111	-0.689723	0.148669	0	22	0	2.48	14	41	15	20	35	1	1	-1.50373	-0.199495	0.899199	0.131248
0.382222	0.805	-0.438032	0.830453	0	23	0	0.7	16	27	4	38	10	0	1	1.63035	1.04935	-1.90794	0.064896
0.115556	0.565476	1.0509	1.43408	0	61	1	0.08	18	9	3	29	13	0	0	4.91347	-0.314812	0.545882	0.0722913
0.509444	0.411508	0.606723	1.28646	0	22	1	0.12	16	16	2	32	13	NaN	0	3.55931	1.49491	0.465894	0.0524791
0.652222	0.462037	0.922409	0.810573	0	29	1	0	16	11	2	50	15	0	0	3.2286	-1.40005	1.15383	0.0741955
0.218095	0.495417	0.14833	0.349222	1	55	1	1.58	14	21	7	15	19	1	1	0.809118	-1.76303	0.331564	0.080631
0.803333	0.257778	1.26495	0.736841	0	29	1	0.16	19	27	9	40	19	0	1	4.82265	1.22998	-0.600319	0.0658014
0.880556	0.193651	1.27617	0.52078	0	24	1	0.18	16	14	3	39	15	1	0	NaN	NaN	NaN	0.101102
0.885926	0.0859259	0.960615	-0.642148	0	23	1	0.04	16	16	1	29	12	0	0	NaN	NaN	NaN	0.0405037
0.272667	NaN	-1.26271	-0.835995	0	31	0	2.28	12	33	14	24	31	0	1	-4.4092	1.01956	0.784501	0.10016
0.270833	0.567556	0.0434351	0.342779	0	37	1	3.12	12	38	7	24	39	1	1	0.306799	-0.861894	-1.55231	0.113811
NaN	0.174274	1.06779	NaN	0	32	1	0.86	14	39	6	28	24	1	1	3.58917	-0.132867	-0.827615	0.135763
0.161111	0.275926	0.700795	0.784264	0	27	0	0.68	20	26	9	23	14	0	0	2.18309	0.382411	-0.00527242	0.0261853
0.139889	0.815556	-1.21413	-0.19905	1	32	1	2	12	24	7	22	22	1	1	-3.18354	-0.300762	-0.330883	0.130031
0.161368	0.803333	-1.52955	0.418123	1	39	0	0.18	12	19	3	39	11	NaN	1	-4.69451	0.0928257	2.8779	0.0587813
0.681389	0.370635	0.309145	-0.80797	1	19	1	0.98	12	29	7	34	26	1	1	-1.34439	-0.987324	1.08944	0.061505
0.0884444	0.70875	-0.500162	0.414194	1	27	1	0.09	18	15	5	35	11	NaN	0	NaN	NaN	NaN	0.057247
0.485317	0.478889	-0.720294	-0.731718	0	30	0	1.78	16	23	NaN	32	21	1	1	-2.90594	0.422873	0.4857	0.0525616
NaN	0.214603	0.687269	NaN	1	31	1	0.44	22	20	3	41	22	0	0	2.54804	-0.761705	0.591447	0.0468994
0.596667	0.211852	-0.555433	-1.08456	0	36	1	1.58	17	35	13	20	33	1	0	-2.98202	-2.58824	-1.8107	0.0796157
0.449841	0.628889	-1.19479	-0.316472	1	23	0	0.52	14	30	11	28	14	1	1	-2.41766	0.839784	-1.44832	0.0867814
0.271235	0.747778	-0.694028	-0.185362	0	58	0	0.22	12	26	12	36	16	NaN	1	-1.80243	-0.357503	0.296897	0.138503
0.291	0.698333	-0.61876	-0.195083	0	26	0	1.02	12	27	7	17	19	1	NaN	-1.64003	0.590636	0.583966	0.0944191
0.170648	0.886667	-0.879485	-1.31836	1	37	0	0.58	13	31	5	35	10	0	0	NaN	NaN	NaN	0.11684
0.443889	0.665093	0.770506	0.78752	0	29	0	0.14	20	18	3	43	17	0	0	NaN	NaN	NaN	0.075754
0.407071	0.493333	-0.568069	-0.670441	0	20	1	1.56	12	39	8	16	19	1	1	-2.43881	-0.752132	0.182968	0.130513
0.806032	0.224444	0.328103	-0.6129	0	25	1	0.3	18	15	3	35	13	0	0	-0.749299	-0.726123	-0.0867748	0.0819268
0.271852	0.650741	-0.543871	0.404698	0	28	0	0.5	16	23	3	20	13	1	1	-0.954651	-3.78895	0.691396	0.11456
0.47716	0.522222	-0.456754	-0.185024	0	24	1	2.4	14	44	15	24	35	1	1	-1.19881	-0.509451	-1.23004	0.0793635
0.906667	0.21453	1.23848	0.841541	1	29	1	1.26	16	36	10	26	27	0	1	NaN	NaN	NaN	0.046864
0.893333	0.13463	1.09192	0.0183988	1	25	0	0.1	19	22	8	31	15	NaN	0	3.03558	0.801231	-1.94272	0.0577161
0.277778	0.232889	1.03537	NaN	0	25	1	0.02	17	11	2	41	11	0	0	4.26172	-0.581118	0.00307515	0.0610679
0.302333	0.573333	-1.22719	-0.251863	0	22	0	0.36	15	19	10	24	16	1	1	NaN	NaN	NaN	0.112854
0.548889	0.222083	0.167529	-0.785201	1	24	1	0.3	18	17	7	28	16	0	0	0.158495	-1.32945	-0.626725	0.0450554
0.588889	0.308182	0.707959	-0.396982	0	23	1	0.02	12	21	6	25	11	1	0	1.92852	1.72924	1.10012	0.0495201
0.619259	0.423704	-0.5155	-0.911841	0	20	1	1.76	13	24	8	39	19	1	1	-3.01699	-0.110807	-2.10105	0.0695329
0.440741	0.471481	-0.486452	-0.652249	1	27	1	0.44	16	29	6	28	20	1	1	-1.65003	-1.13024	0.375966	0.0523236
0.711111	0.250707	0.355502	-0.177182	1	22	0	0.5	16	18	9	37	18	NaN	1	0.388559	1.41251	0.698858	0.0990783
0.178222	0.731528	-0.502555	0.185921	0	29	0	1.82	12	38	10	18	29	1	1	-0.234229	0.238215	0.988252	0.0971598
0.298586	0.721111	-1.02152	-0.216811	1	34	1	1.62	12	44	11	21	27	1	1	-2.84005	-0.65843	-1.33642	0.118146
0.640556	0.138788	0.894059	-0.652701	1	25	1	0	17	6	1	47	11	0	0	2.28859	-1.54716	-0.215953	0.052564
0.314848	0.606444	-0.899881	-0.060346	1	23	1	0.5	14	13	3	43	15	0	1	-2.91103	-1.30281	1.39161	0.0755689
0.450494	0.414444	-0.142654	-0.835632	0	23	0	1.32	16	32	8	30	27	0	0	-1.38842	1.45822	-0.556194	0.0467931
0.25537	0.616049	-0.33538	0.392572	1	27	1	2.1	14	42	12	20	33	0	1	NaN	NaN	NaN	0.0940076
0.416389	0.433889	-0.16892	0.363802	1	22	1	0.46	16	NaN	5	39	16	1	1	-0.872355	0.114628	-1.37628	0.0550592
0.683704	0.333232	0.569758	0.118395	1	21	1	0.2	15	25	9	32	13	1	1	1.73858	0.510608	-0.413244	0.0589651
0.556984	0.0833333	-1.01548	-1.20371	1	23	0	1.26	10	23	8	28	26	1	1	-4.26552	-1.35437	-0.890735	0.108569
0.284778	0.685556	-0.627265	0.589085	1	43	1	1.5	14	21	14	24	13	1	1	-0.705392	-0.510699	-1.62129	0.0762585
0.572222	0.352222	0.718158	0.458866	0	21	0	0.64	15	35	6	11	21	1	1	2.32301	0.09013	-0.51343	0.051031
0.628889	0.402556	0.861423	-0.0328933	0	23	0	0.36	17	18	6	27	11	0	0	NaN	NaN	NaN	0.052307
0.0990909	0.612222	-0.902143	0.250981	0	23	1	1.64	12	22	9	31	24	1	1	NaN	NaN	NaN	0.147833
0.133426	0.806296	-1.36397	-0.199357	1	30	0	0.74	11	29	5	41	17	0	1	-3.8871	1.29467	-1.6399	0.0570787
0.170833	0.823889	-1.07869	0.446763	0	55	1	3.22	12	42	13	31	36	0	1	-3.03266	1.29237	1.2934	0.142739
0.357778	0.668272	-0.315464	0.476365	0	28	0	1.94	12	40	15	23	29	1	1	0.768749	0.162317	1.40725	0.079867
0.489815	0.429074	0.258798	-0.194908	1	27	1	0.56	16	28	4	24	20	0	1	-0.107955	0.567195	2.08725	0.0406997
0.116914	0.788333	-0.949015	0.233468	0	33	0	0.3	12	19	4	29	22	0	1	NaN	NaN	NaN	0.122228
0.156162	0.663333	-1.12137	-0.0738102	1	32	0	0	12	11	2	37	10	0	0	NaN	NaN	NaN	0.0494929
0.366333	0.555185	-0.774667	-0.420538	1	22	0	0.62	12	20	6	39	14	0	1	-2.53465	2.05736	-0.552733	0.0442282
0.550741	0.522222	-1.03116	-0.979615	0	44	1	1.26	12	31	9	27	22	0	1	NaN	NaN	NaN	0.12149
0.310648	0.378889	-0.838489	-1.38303	1	28	0	0.04	14	18	4	35	10	NaN	1	NaN	NaN	NaN	0.103415
0.341222	0.623333	-1.67443	-0.498001	0	44	0	1.9	16	24	7	22	23	NaN	1	NaN	NaN	NaN	0.101073
0.153796	0.743889	-1.20082	-0.122535	1	30	0	0	17	2	0	37	10	0	0	NaN	NaN	NaN	0.102988
0.344938	0.797407	-0.449896	-0.398387	1	30	0	0	16	13	4	27	10	0	0	-1.52841	-2.0588	1.92873	0.10516
0.311111	0.737284	0.936318	0.669585	0	48	0	0.02	18	6	1	47	10	0	0	1.72064	0.675219	2.10398	0.0486861
0.584167	0.239	0.76043	-0.376144	0	24	1	0.8	18	20	12	18	21	1	1	1.03757	0.158842	-2.40432	0.078478
0.24	0.14246	0.711156	NaN	0	24	1	0.36	12	NaN	5	32	16	0	0	2.51963	1.30713	-0.441544	0.0567149
0.220556	0.938056	-0.973567	0.253734	1	46	0	0.08	18	16	12	49	10	1	0	-0.389284	2.85145	-0.196152	0.106293
0.358205	0.735556	-1.85008	-1.47489	0	22	1	0.48	12	34	NaN	12	18	0	0	NaN	NaN	NaN	0.0945581
0.381667	0.546	-0.257352	-0.103176	0	28	1	0.88	16	21	6	35	10	NaN	0	-0.639973	1.14841	0.158533	0.0752155
0.389899	0.546389	-0.641999	-0.390541	1	67	1	0.4	18	22	8	37	21	0	1	NaN	NaN	NaN	0.0953092
0.188056	0.687677	0.328239	0.661167	1	36	1	0.2	18	21	4	33	24	0	0	1.90711	-1.65046	1.14292	0.0902014
0.558	0.365556	-0.427356	-1.51227	1	22	0	2.1	14	37	9	NaN	25	1	1	NaN	NaN	NaN	0.110652
0.0964815	0.923556	-0.728076	0.521634	0	43	0	0	18	13	4	41	10	0	0	NaN	NaN	NaN	0.118157
0.473556	0.542593	-0.318292	0.512966	0	25	1	2.16	18	34	13	26	35	1	1	NaN	NaN	NaN	0.0632415
0.672222	0.405	0.343612	-0.257459	1	25	1	0.64	16	24	5	33	20	1	1	-0.124222	1.19363	0.272814	0.101393
0.262222	0.700926	-1.01405	0.333468	0	20	0	0.76	12	23	8	15	10	0	0	-2.11985	0.459667	0.933708	0.0592921
0.460855	0.285185	-0.723413	-1.1945	1	31	0	0.12	12	14	NaN	35	10	0	1	-3.45384	1.15601	0.958843	0.0536181
0.645556	0.248111	0.291558	-0.669762	0	42	1	0.42	21	20	2	37	17	0	0	0.276757	-0.3109	-0.38775	0.0740445
0.372222	0.483333	0.249398	0.283091	1	46	1	0.04	16	22	3	40	16	NaN	0	0.995631	-0.28448	-1.10243	0.0830252
0.711429	0.166667	0.191628	-0.572421	0	45	1	0.1	16	15	5	34	11	0	0	-0.165817	-0.196837	-0.322981	0.0432676
0.417333	0.715926	-0.502889	0.489942	1	31	0	0.04	21	13	7	39	13	0	0	0.56207	0.970587	0.10184	0.0860004
0.682222	0.221235	0.603195	-0.51644	1	19	1	0.4	12	21	6	31	14	0	1	0.954557	-1.55784	1.1509	0.0852988
0.818889	0.329915	1.12176	0.360127	1	26	1	1.1	12	29	10	37	25	1	1	3.61681	-0.207393	1.02024	0.0411132
0.774444	0.171759	0.940981	0.0307743	0	25	1	1.2	12	30	5	27	22	0	1	2.23135	-0.623039	-0.67917	0.0808946
0.228333	0.498889	-1.14332	0.364433	0	34	0	0.26	12	20	4	34	17	NaN	1	NaN	NaN	NaN	0.0613723
0.248081	0.657037	-0.966505	0.542473	1	25	0	1.04	12	39	5	30	13	0	0	NaN	NaN	NaN	0.105548
0.179259	0.808889	-0.595478	0.328438	1	32	1	0.38	12	18	8	30	12	0	1	-0.0670634	-0.402879	0.604553	0.123186
0.582424	0.502963	-0.828025	-0.835949	1	35	0	0.5	23	21	2	32	12	0	0	NaN	NaN	NaN	0.0926221
0.422778	0.84	-1.68925	-1.10017	0	29	1	1.56	14	30	12	26	18	1	1	NaN	NaN	NaN	0.102095
0.680952	0.222444	0.0785097	-0.518451	0	21	1	0.52	16	16	8	33	20	0	0	NaN	NaN	NaN	0.0802074
0.0851515	0.645278	-1.29906	-0.0140191	0	34	0	1.26	10	35	10	15	24	0	1	-4.01402	3.34606	-0.0758295	0.0973848
0.0322222	0.471481	0.59897	0.624373	0	19	0	0.62	12	34	8	28	25	0	0	1.59042	0.448058	0.921786	0.0783175
0.314444	0.611019	0.648881	1.41264	0	47	0	1.26	12	38	6	20	26	0	1	3.96384	1.73886	1.62051	0.0743515
0.75	0.331759	1.07382	0.652959	0	23	0	0.22	16	13	7	34	14	0	0	3.16847	1.06795	1.00936	0.0757252
